# Supplementary material for: Comparative Genomics Analysis Provides New Insight Into Molecular Basis of Stomatal Movement in Kalanchoë fedtschenkoi
Source: Front Plant Sci. 2019 Mar 13;10:292. doi: 10.3389/fpls.2019.00292 (PMC6425862; doi:10.3389/fpls.2019.00292)
Supplement: Supplementary file 1 [file Table_4.xlsx]

## Sheet: Sheet1
Supplementary Table 4. Arabidopsis thaliana genes with stomata-related annotations or known as key stomatal genes.
The gene function annotation was obtained from Gene Ontology (GO), and the “known” stomatal genes were obtained from literature.
ID	Description	Symbol	Type
AT5G46240	1	KAT1	Known
AT1G74710	ADC synthase superfamily protein	EDS16	GO
AT3G57230	AGAMOUS-like 16	AGL16	GO
AT1G25490	ARM repeat superfamily protein	RCN1	GO
AT4G22330	Alkaline phytoceramidase (aPHC)	ATCES1	GO
AT2G46370	Auxin-responsive GH3 family protein	JAR1	GO
AT5G52440	Bacterial sec-independent translocation protein mttA/Hcf106	HCF106	GO
AT1G12480	C4-dicarboxylate transporter/malic acid transport protein	OZS1	GO/Known
AT1G30270	CBL-interacting protein kinase 23	CIPK23	GO
AT5G22920	CHY-type/CTCHY-type/RING-type Zinc finger protein		GO
AT1G15570	CYCLIN A2;3	CYCA2;3	GO
AT5G65420	CYCLIN D4;1	CYCD4;1	GO
AT4G18160	Ca2+ activated outward rectifying K+ channel 6	KCO6	Known
AT1G08860	Calcium-dependent phospholipid-binding Copine family protein	BON3	GO
AT2G17290	Calcium-dependent protein kinase family protein	CPK6	GO/Known
AT2G33380	Caleosin-related family protein	RD20	GO
AT3G11130	Clathrin, heavy chain		GO
AT1G80370	Cyclin A2;4	CYCA2;4	GO
AT2G15430	DNA-directed RNA polymerase family protein	NRPB3	GO
AT5G65590	Dof-type zinc finger DNA-binding family protein		GO
AT1G14350	Duplicated homeodomain-like superfamily protein	FLP	GO
AT1G80133	EPIDERMAL PATTERNING FACTOR-like protein		GO
AT4G37810	EPIDERMAL PATTERNING FACTOR-like protein		GO
AT5G10310	EPIDERMAL PATTERNING FACTOR-like protein		GO
AT4G14723	EPIDERMAL PATTERNING FACTOR-like protein	CLL2	GO
AT5G62230	ERECTA-like 1	ERL1	GO
AT5G07180	ERECTA-like 2	ERL2	GO
AT2G31470	F-box and associated interaction domains-containing protein	DOR	GO
AT1G71010	FORMS APLOID AND BINUCLEATE CELLS 1C	FAB1C	GO
AT2G26300	G protein alpha subunit 1	GP ALPHA 1	GO
AT4G40100	GRAM domain family protein	PRSL1	GO
AT1G33240	GT-2-like 1	GTL1	GO
AT2G18960	H(+)-ATPase 1	HA1	GO
AT3G49260	IQ-domain 21	iqd21	GO
AT2G40220	Integrase-type DNA-binding superfamily protein	ABI4	GO
AT5G43410	Integrase-type DNA-binding superfamily protein		GO
AT2G26650	K+ transporter 1	KT1	GO
AT1G70300	K+ uptake permease 6	KUP6	Known
AT1G75640	Leucine-rich receptor-like protein kinase family protein		GO
AT2G26330	Leucine-rich receptor-like protein kinase family protein	ER	GO
AT4G20940	Leucine-rich receptor-like protein kinase family protein	GHR1	GO/Known
AT1G80080	Leucine-rich repeat (LRR) family protein	TMM	GO
AT2G43790	MAP kinase 6	MPK6	GO
AT3G21220	MAP kinase kinase 5	MKK5	GO
AT4G22790	MATE efflux family protein	RHC1	GO/Known
AT5G05660	NF-X1-type zinc finger protein NFXL2	NFXL2	GO
AT4G24020	NIN like protein 7	NLP7	GO
AT5G03280	NRAMP metal ion transporter family protein	EIN2	GO
AT5G27150	Na+/H+ exchanger 1	NHX1	GO
AT1G10300	Nucleolar GTP-binding protein		GO
AT5G55630	Outward rectifying potassium channel protein	KCO1	GO/Known
AT1G65480	PEBP (phosphatidylethanolamine-binding protein) family protein	FT	GO
AT4G26690	PLC-like phosphodiesterase family protein	SHV3	GO
AT5G59220	PP2C protein (Clade A protein phosphatases type 2C)	HAI1	GO
AT5G46790	PYR1-like 1	PYL1	Known
AT1G08750	Peptidase C13 family		GO
AT3G58490	Phosphatidic acid phosphatase (PAP2) family protein	SPP1	GO
AT1G09780	Phosphoglycerate mutase, 2,3-bisphosphoglycerate-independent	iPGAM1	GO
AT3G08590	Phosphoglycerate mutase, 2,3-bisphosphoglycerate-independent	iPGAM2	GO
AT2G26670	Plant heme oxygenase (decyclizing) family protein	TED4	GO
AT3G49220	Plant invertase/pectin methylesterase inhibitor superfamily		GO
AT2G16630	Pollen Ole e 1 allergen and extensin family protein		GO
AT2G31870	Poly (ADP-ribose) glycohydrolase (PARG)	TEJ	GO
AT4G17870	Polyketide cyclase/dehydrase and lipid transport superfamily protein	PYR1	Known
AT5G14880	Potassium transporter family protein	KUP8	Known
AT5G40280	Prenyltransferase family protein	ERA1	GO
AT4G14480	Protein kinase superfamily protein	BLUS1	GO/Known
AT1G62400	Protein kinase superfamily protein	HT1	GO/Known
AT4G33950	Protein kinase superfamily protein	OST1	GO/Known
AT5G35410	Protein kinase superfamily protein	SOS2	Known
AT1G63700	Protein kinase superfamily protein	YDA	GO
AT4G26080	Protein phosphatase 2C family protein	ABI1	GO/Key
AT5G57050	Protein phosphatase 2C family protein	ABI2	GO/Key
AT4G28400	Protein phosphatase 2C family protein		Known
AT1G34245	Putative membrane lipoprotein	EPF2	GO
AT1G20090	RHO-related protein from plants 2	ROP2	GO
AT3G09770	RING/U-box superfamily protein	LOG2	GO
AT2G39940	RNI-like superfamily protein	COI1	GO
AT1G17040	SH2 domain protein A	SHA	GO
AT5G55480	SHV3-like 1	SVL1	GO
AT5G24030	SLAC1 homologue 3	SLAH3	Known
AT1G60940	SNF1-related protein kinase 2.10	SNRK2.10	Known
AT1G66340	Signal transduction histidine kinase, hybrid-type, ethylene sensor	ETR1	GO
AT1G04110	Subtilase family protein	SDD1	GO
AT1G20160	Subtilisin-like serine endopeptidase family protein	ATSBT5.2	GO
AT5G46860	Syntaxin/t-SNARE family protein	VAM3	GO
AT2G32950	Transducin/WD40 repeat-like superfamily protein	COP1	GO
AT5G64010	U2 small nuclear ribonucleoprotein auxiliary factor-like protein		GO
AT5G05860	UDP-glucosyl transferase 76C2	UGT76C2	GO
AT5G20090	Uncharacterized protein family	UPF0041	GO
AT2G30370	allergen-like protein	CHAL	GO
AT3G22820	allergen-like protein	CLL1	GO
AT1G25480	aluminum activated malate transporter family protein		GO
AT4G17970	aluminum-activated, malate transporter 12	ALMT12	GO/Known
AT1G05805	basic helix-loop-helix (bHLH) DNA-binding superfamily protein		GO
AT1G51140	basic helix-loop-helix (bHLH) DNA-binding superfamily protein	FBH3	GO
AT3G24140	basic helix-loop-helix (bHLH) DNA-binding superfamily protein	FMA	GO/Known
AT3G26744	basic helix-loop-helix (bHLH) DNA-binding superfamily protein	ICE1	GO/Known
AT3G06120	basic helix-loop-helix (bHLH) DNA-binding superfamily protein	MUTE	GO/Known
AT1G12860	basic helix-loop-helix (bHLH) DNA-binding superfamily protein	SCRM2	Known
AT5G53210	basic helix-loop-helix (bHLH) DNA-binding superfamily protein	SPCH	GO/Known
AT1G70410	beta carbonic anhydrase 4	BCA4	GO/Known
AT1G52400	beta glucosidase 18	BGLU18	GO
AT5G60880	breaking of asymmetry in the stomatal lineage	BASL	GO
AT4G17615	calcineurin B-like protein 1	CBL1	GO
AT5G47100	calcineurin B-like protein 9	CBL9	GO
AT4G37640	calcium ATPase 2	ACA2	Known
AT5G23060	calcium sensing receptor	CaS	GO
AT4G04720	calcium-dependent protein kinase 21	CPK21	Known
AT4G04740	calcium-dependent protein kinase 23	CPK23	Known
AT4G23650	calcium-dependent protein kinase 6	CDPK6	GO
AT4G33050	calmodulin-binding family protein	EDA39	GO
AT3G01500	carbonic anhydrase 1	CA1	GO/Known
AT3G50360	centrin2	CEN2	GO
AT5G49890	chloride channel C	CLC-C	Known
AT2G21660	cold, circadian rhythm, and RNA binding 2	GRP7	GO
AT5G44790	copper-exporting ATPase	RAN1	GO
AT4G08920	cryptochrome 1	CRY1	GO/Known
AT1G04400	cryptochrome 2	CRY2	GO/Known
AT5G27620	cyclin H;1	CYCH;1	GO
AT5G10440	cyclin d4;2	CYCD4;2	GO
AT3G54180	cyclin-dependent kinase B1;1	CDKB1;1	GO
AT2G38620	cyclin-dependent kinase B1;2	CDKB1;2	GO
AT3G63440	cytokinin oxidase/dehydrogenase 6	CKX6	GO
AT5G23720	dual specificity protein phosphatase family protein	PHS1	GO
AT1G07670	endomembrane-type CA-ATPase 4	ECA4	Known
AT2G20875	epidermal patterning factor 1	EPF1	GO
AT5G58430	exocyst subunit exo70 family protein B1	EXO70B1	GO
AT1G07000	exocyst subunit exo70 family protein B2	EXO70B2	GO
AT1G69530	expansin A1	EXPA1	GO
AT1G62580	flavin containing monooxygenase FMO GS-OX-like protein	NOGC1	GO
AT5G05620	gamma-tubulin complex protein 2	GCP2	GO
AT3G61650	gamma-tubulin	TUBG1	GO
AT5G37500	gated outwardly-rectifying K+ channel	GORK	Known
AT5G25980	glucoside glucohydrolase 2	TGG2	GO
AT2G17260	glutamate receptor 2	GLR2	GO
AT5G02500	heat shock cognate protein 70-1	HSC70-1	GO
AT5G56030	heat shock protein 81-2	HSP81-2	GO
AT4G29130	hexokinase 1	HXK1	GO
AT2G17820	histidine kinase 1	HK1	GO
AT5G10720	histidine kinase 5	HK5	GO
AT2G25930	hydroxyproline-rich glycoprotein family protein	ELF3	GO
AT2G39050	hydroxyproline-rich glycoprotein family protein	EULS3	GO
AT1G80180	hypothetical protein		GO
AT3G59700	lectin-receptor kinase	HLECRK	GO
AT5G54270	light-harvesting chlorophyll B-binding protein 3	LHCB3	GO
AT3G45640	mitogen-activated protein kinase 3	MPK3	GO
AT1G51660	mitogen-activated protein kinase kinase 4	MKK4	GO
AT1G05100	mitogen-activated protein kinase kinase kinase 18	MAPKKK18	GO
AT3G50310	mitogen-activated protein kinase kinase kinase 20	MAPKKK20	GO
AT5G11300	mitotic-like cyclin 3B from Arabidopsis	CYC3B	GO
AT1G16540	molybdenum cofactor sulfurase (LOS5)	ABA3	GO
AT5G08120	movement protein binding protein 2C	MPB2C	GO
AT2G47800	multidrug resistance-associated protein 4	ABCC4	GO
AT1G04120	multidrug resistance-associated protein 5	ABCC5	GO
AT1G57560	myb domain protein 50	MYB50	GO
AT4G01680	myb domain protein 55	MYB55	GO
AT1G08810	myb domain protein 60	MYB60	GO
AT1G09540	myb domain protein 61	MYB61	GO
AT2G02820	myb domain protein 88	MYB88	GO
AT1G69850	nitrate transporter 1:2	NRT1:2	GO
AT5G11270	overexpressor of cationic peroxidase 3	OCP3	GO
AT1G15440	periodic tryptophan protein 2	PWP2	GO
AT2G40180	phosphatase 2C5	PP2C5	GO
AT3G56960	phosphatidyl inositol monophosphate 5 kinase 4	PIP5K4	GO
AT3G14270	phosphatidylinositol-4-phosphate 5-kinase family protein	FAB1B	GO
AT2G19690	phospholipase A2-beta	PLA2-BETA	GO
AT3G15730	phospholipase D alpha 1	PLDALPHA1	GO
AT4G35790	phospholipase D delta	PLDDELTA	GO
AT2G05070	photosystem II light harvesting complex protein 2.2	LHCB2.2	GO
AT2G20890	photosystem II reaction center PSB29 protein	PSB29	GO
AT3G45780	phototropin 1	PHOT1	GO/Known
AT5G58140	phototropin 2	PHOT2	GO/Known
AT2G18790	phytochrome B	PHYB	GO
AT1G10560	plant U-box 18	PUB18	GO
AT5G06970	plant/protein	DUF810	GO
AT4G20260	plasma-membrane associated cation-binding protein 1	PCAP1	GO
AT2G26770	pectin-like protein	SCAB1	GO
AT4G18290	potassium channel KAT1-like protein	KAT2	GO/Known
AT4G22200	potassium transport 2/3	KT2/3	Known
AT2G28930	protein kinase 1B	PK1B	GO
AT2G42500	protein phosphatase 2A-3	PP2A-3	Known
AT3G11410	protein phosphatase 2CA	PP2CA	GO
AT5G53160	regulatory components of ABA receptor 3	RCAR3	Known
AT1G64060	respiratory burst oxidase protein F	RBOH F	GO
AT4G16110	response regulator 2	RR2	GO
AT3G12280	retinoblastoma-related 1	RBR1	GO
AT3G05030	sodium hydrogen exchanger 2	NHX2	GO
AT4G12970	stomagen	STOMAGEN	GO
AT3G11820	syntaxin of plants 121	SYP121	GO
AT5G26000	thioglucoside glucohydrolase 1	TGG1	GO
AT3G16640	translationally controlled tumor protein	TCTP	GO
AT5G46220	transmembrane protein	DUF616	GO
AT4G03560	two-pore channel 1	TPC1	GO/Known
AT4G32150	vesicle-associated membrane protein 711	VAMP711	GO
AT5G13740	zinc induced facilitator 1	ZIF1	GO
AT5G13750	zinc induced facilitator-like 1	ZIFL1	GO
AT3G43790	zinc induced facilitator-like 2	ZIFL2	GO
