# Supplementary material for: Comparative Genomics Analysis Provides New Insight Into Molecular Basis of Stomatal Movement in Kalanchoë fedtschenkoi
Source: Front Plant Sci. 2019 Mar 13;10:292. doi: 10.3389/fpls.2019.00292 (PMC6425862; doi:10.3389/fpls.2019.00292)
Supplement: Supplementary file 2 [file Table_5.xlsx]

## Sheet: Sheet1
Supplementary Table 5. Arabidopsis thaliana genes identified as underexplored stomata-related genes.
The new candidate genes were predicted using PaperBLAST as described in the Methods section.
ID	Description	Symbol
AT4G33240	1-phosphatidylinositol-3-phosphate 5-kinase FAB1A	FAB1A
AT1G76690	12-oxophytodienoate reductase 2	OPR2
AT1G25450	3-ketoacyl-CoA synthase 5	KCS5
AT5G06530	ABC-2 type transporter family protein	ABCG22
AT3G47760	ABC2 homolog 4	ABCA5
AT2G45660	AGAMOUS-like 20	AGL20
AT3G25610	ATPase E1-E2 type family protein / haloacid dehalogenase-like hydrolase family protein
AT4G38510	ATPase, V1 complex, subunit B protein	VAB2
AT1G13180	Actin-like ATPase superfamily protein	DIS1
AT4G37610	BTB and TAZ domain protein 5	BT5
AT1G74720	C2 calcium/lipid-binding plant phosphoribosyltransferase family protein	QKY
AT4G25990	CCT motif family protein	CIL
AT2G01830	CHASE domain containing histidine kinase protein	WOL
AT4G29750	CRS1 / YhbY (CRM) domain-containing protein
AT1G77390	CYCLIN A1;2	CYCA1;2
AT5G67260	CYCLIN D3;2	CYCD3;2
AT3G55470	Calcium-dependent lipid-binding (CaLB domain) family protein	AT3G55470
AT3G14590	Calcium-dependent lipid-binding (CaLB domain) family protein	NTMC2T6.2
AT1G62810	Copper amine oxidase family protein	CuAO1
AT1G49620	Cyclin-dependent kinase inhibitor family protein	ICK5
AT5G08630	DDT domain-containing protein
AT5G60410	DNA-binding protein with MIZ/SP-RING zinc finger, PHD-finger and SAP domain-containing protein	SIZ1
AT2G35720	DNAJ heat shock N-terminal domain-containing protein	OWL1
AT3G27925	DegP protease 1	DEG1
AT2G46090	Diacylglycerol kinase family protein	LCBK2
AT1G63750	Disease resistance protein (TIR-NBS-LRR class) family
AT4G29920	Double Clp-N motif-containing P-loop nucleoside triphosphate hydrolases superfamily protein
AT1G54150	E3 Ubiquitin ligase family protein	SPL2
AT5G42190	E3 ubiquitin ligase SCF complex subunit SKP1/ASK1 family protein
AT2G25490	EIN3-binding F box protein 1	EBF1
AT5G25350	EIN3-binding F box protein 2	EBF2
AT5G51550	EXORDIUM like 3	EXL3
AT2G41475	Embryo-specific protein 3	ATS3
AT3G52940	Ergosterol biosynthesis ERG4/ERG24 family	FK
AT3G18490	Eukaryotic aspartyl protease family protein	ASPG1
AT3G20015	Eukaryotic aspartyl protease family protein
AT1G34260	FORMS APLOID AND BINUCLEATE CELLS 1A	FAB1D
AT4G01120	G-box binding factor 2	GBF2
AT5G10450	G-box regulating factor 6	GRF6
AT1G48270	G-protein-coupled receptor 1	GCR1
AT2G20570	GBF's pro-rich region-interacting factor 1	GPRI1
AT1G35160	GF14 protein phi chain	GF14 PHI
AT5G44190	GOLDEN2-like 2	GLK2
AT5G66770	GRAS family transcription factor
AT1G06390	GSK3/SHAGGY-like protein kinase 1	GSK1
AT1G22690	Gibberellin-regulated family protein
AT4G21870	HSP20-like chaperones superfamily protein
AT1G79920	Heat shock protein 70 (Hsp 70) family protein	Hsp70-15
AT3G25690	Hydroxyproline-rich glycoprotein family protein	CHUP1
AT1G31150	K-box region protein	DUF1985
AT5G14760	L-aspartate oxidase	AO
AT4G39400	Leucine-rich receptor-like protein kinase family protein	BRI1
AT5G46330	Leucine-rich receptor-like protein kinase family protein	FLS2
AT3G47570	Leucine-rich repeat protein kinase family protein
AT1G51800	Leucine-rich repeat protein kinase family protein	IOS1
AT3G18040	MAP kinase 9	MPK9
AT3G10550	Myotubularin-like phosphatases II superfamily	MTM1
AT1G01010	NAC domain containing protein 1	NAC001
AT1G28010	P-glycoprotein 14	ABCB14
AT4G18480	P-loop containing nucleoside triphosphate hydrolases superfamily protein	CHLI1
AT1G64110	P-loop containing nucleoside triphosphate hydrolases superfamily protein	DAA1
AT4G20370	PEBP (phosphatidylethanolamine-binding protein) family protein	TSF
AT3G27400	Pectin lyase-like superfamily protein
AT3G14205	Phosphoinositide phosphatase family protein
AT5G20840	Phosphoinositide phosphatase family protein
AT3G55940	Phosphoinositide-specific phospholipase C family protein
AT2G06925	Phospholipase A2 family protein	PLA2-ALPHA
AT2G30520	Phototropic-responsive NPH3 family protein	RPT2
AT1G23200	Plant invertase/pectin methylesterase inhibitor superfamily
AT3G15220	Protein kinase superfamily protein
AT3G57770	Protein kinase superfamily protein
AT3G05840	Protein kinase superfamily protein	ATSK12
AT4G18710	Protein kinase superfamily protein	BIN2
AT1G43900	Protein phosphatase 2C family protein
AT5G66080	Protein phosphatase 2C family protein
AT5G62880	RAC-like 10	RAC10
AT2G45890	RHO guanyl-nucleotide exchange factor 4	ROPGEF4
AT2G42620	RNI-like superfamily protein	MAX2
AT4G28560	ROP-interactive CRIB motif-containing protein 7	RIC7
AT3G25070	RPM1 interacting protein 4	RIN4
AT5G63860	Regulator of chromosome condensation (RCC1) family protein	UVR8
AT1G75950	S phase kinase-associated protein 1	SKP1
AT1G61370	S-locus lectin protein kinase family protein
AT4G31120	SHK1 binding protein 1	SKB1
AT2G25700	SKP1-like 3	SK3
AT1G41830	SKU5-similar 6	SKS6
AT1G62280	SLAC1 homologue 1	SLAH1
AT1G69230	SPIRAL1-like2	SP1L2
AT1G48410	Stabilizer of iron transporter SufD / Polynucleotidyl transferase	AGO1
AT1G65370	TRAF-like family protein
AT1G30290	Tetratricopeptide repeat (TPR)-like superfamily protein
AT1G19850	Transcriptional factor B3 family protein / auxin-responsive factor AUX/IAA-like protein	MP
AT5G66690	UDP-Glycosyltransferase superfamily protein	UGT72E2
AT3G13550	Ubiquitin-conjugating enzyme family protein	FUS9
AT5G39510	Vesicle transport v-SNARE family protein	SGR4
AT2G46400	WRKY DNA-binding protein 46	WRKY46
AT2G40750	WRKY DNA-binding protein 54	WRKY54
AT3G56400	WRKY DNA-binding protein 70	WRKY70
AT1G29860	WRKY DNA-binding protein 71	WRKY71
AT4G31805	WRKY family transcription factor
AT1G45249	abscisic acid responsive elements-binding factor 2	ABF2
AT4G34000	abscisic acid responsive elements-binding factor 3	ABF3
AT2G27150	abscisic aldehyde oxidase 3	AAO3
AT3G27000	actin related protein 2	ARP2
AT5G47840	adenosine monophosphate kinase	AMK2
AT5G42650	allene oxide synthase	AOS
AT3G18440	aluminum-activated malate transporter 9	ALMT9
AT3G04080	apyrase 1	APY1
AT5G18280	apyrase 2	APY2
AT4G34710	arginine decarboxylase 2	ADC2
AT5G61440	atypical CYS HIS rich thioredoxin 5	ACHT5
AT5G67110	basic helix-loop-helix (bHLH) DNA-binding superfamily protein	ALC
AT4G00050	basic helix-loop-helix (bHLH) DNA-binding superfamily protein	UNE10
AT3G25710	basic helix-loop-helix 32	BHLH32
AT1G23730	beta carbonic anhydrase 3	BCA3
AT4G33580	beta carbonic anhydrase 5	BCA5
AT1G58180	beta carbonic anhydrase 6	BCA6
AT2G32860	beta glucosidase 33	BGLU33
AT2G39660	botrytis-induced kinase1	BIK1
AT5G55990	calcineurin B-like protein 2	CBL2
AT1G48090	calcium-dependent lipid-binding family protein
AT1G18890	calcium-dependent protein kinase 1	CDPK1
AT3G51850	calcium-dependent protein kinase 13	CPK13
AT5G19450	calcium-dependent protein kinase 19	CDPK19
AT1G50700	calcium-dependent protein kinase 33	CPK33
AT2G41010	calmodulin (CAM)-binding protein of 25 kDa	CAMBP25
AT5G67380	casein kinase alpha 1	CKA1
AT1G20620	catalase 3	CAT3
AT2G38170	cation exchanger 1	CAX1
AT3G53720	cation/H+ exchanger 20	CHX20
AT3G48750	cell division control 2	CDC2
AT5G40890	chloride channel A	CLC-A
AT5G26570	chloroplastidic phosphoglucan, water dikinase (ATGWD3)	PWD
AT2G34510	choice-of-anchor C domain protein	DUF642
AT1G11210	cotton fiber protein, putative	DUF761
AT5G51020	crumpled leaf	CRL
AT5G57940	cyclic nucleotide gated channel 5	CNGC5
AT2G23980	cyclic nucleotide-gated channel 6	CNGC6
AT5G62430	cycling DOF factor 1	CDF1
AT4G19230	cytochrome P450, family 707, subfamily A, polypeptide 1	CYP707A1
AT5G53290	cytokinin response factor 3	CRF3
AT4G25480	dehydration response element B1A	DREB1A
AT3G55610	delta 1-pyrroline-5-carboxylate synthase 2	P5CS2
AT2G36490	demeter-like 1	DML1
AT4G24570	dicarboxylate carrier 2	DIC2
AT2G36640	embryonic cell protein 63	ECP63
AT4G05110	equilibrative nucleoside transporter 6	ENT6
AT5G49150	gamete expressed 2	GEX2
AT4G09000	general regulatory factor 1	GRF1
AT1G34760	general regulatory factor 11	GRF11
AT1G78220	general regulatory factor 13	GRF13
AT5G38480	general regulatory factor 3	GRF3
AT2G42590	general regulatory factor 9	GRF9
AT1G22770	gigantea protein	GI
AT2G36850	glucan synthase-like 8	GSL8
AT5G61030	glycine-rich RNA-binding protein 3	GR-RBP3
AT5G49720	glycosyl hydrolase 9A1	GH9A1
AT5G20635	guanine nucleotide-binding protein subunit gamma	AGG3
AT1G79930	heat shock protein 91	HSP91
AT1G35515	high response to osmotic stress 10	HOS10
AT5G35750	histidine kinase 2	HK2
AT1G27320	histidine kinase 3	HK3
AT3G29350	histidine-containing phosphotransmitter 2	AHP2
AT1G05230	homeodomain GLABROUS 2	HDG2
AT2G31650	homologue of trithorax	ATX1
AT5G07370	inositol polyphosphate kinase 2 alpha	IPK2a
AT1G54340	isocitrate dehydrogenase	ICDH
AT1G77280	kinase with adenine nucleotide alpha hydrolases-like domain-containing protein
AT1G15080	lipid phosphate phosphatase 2	LPP2
AT5G13630	magnesium-chelatase subunit chlH, chloroplast, putative / Mg-protoporphyrin IX chelatase, putative (CHLH)	GUN5
AT4G25080	magnesium-protoporphyrin IX methyltransferase	CHLM
AT4G25200	mitochondrion-localized small heat shock protein 23.6	HSP23.6-MITO
AT2G46070	mitogen-activated protein kinase 12	MPK12
AT3G62700	multidrug resistance-associated protein 10	ABCC14
AT5G67300	myb domain protein r1	MYBR1
AT3G03530	non-specific phospholipase C4	NPC4
AT3G23430	phosphate 1	PHO1
AT4G37870	phosphoenolpyruvate carboxykinase 1	PCK1
AT2G46500	phosphoinositide 4-kinase gamma 4	PI4K GAMMA 4
AT1G14280	phytochrome kinase substrate 2	PKS2
AT3G54820	plasma membrane intrinsic protein 2;5	PIP2;5
AT3G53420	plasma membrane intrinsic protein 2A	PIP2A
AT1G15520	pleiotropic drug resistance 12	ABCG40
AT5G40770	prohibitin 3	PHB3
AT5G54190	protochlorophyllide oxidoreductase A	PORA
AT5G02810	pseudo-response regulator 7	PRR7
AT4G05590	pyruvate carrier-like protein
AT3G25010	receptor like protein 41	RLP41
AT1G01360	regulatory component of ABA receptor 1	RCAR1
AT5G47910	respiratory burst oxidase homologue D	RBOHD
AT3G16857	response regulator 1	RR1
AT4G31920	response regulator 10	RR10
AT2G25180	response regulator 12	RR12
AT4G38430	rho guanyl-nucleotide exchange factor 1	ROPGEF1
AT1G55740	seed imbibition 1	SIP1
AT1G34210	somatic embryogenesis receptor-like kinase 2	SERK2
AT4G21540	sphingosine kinase 1	SPHK1
AT1G49040	stomatal cytokinesis defective / SCD1 protein	SCD1
AT5G61820	stress up-regulated Nod 19 protein
AT1G53300	tetratricopetide-repeat thioredoxin-like 1	TTL1
AT5G54770	thiazole biosynthetic enzyme, chloroplast	ARA6
AT2G47270	transcription factor UPBEAT protein	UPB1
AT4G17770	trehalose phosphatase/synthase 5	TPS5
AT2G22500	uncoupling protein 5	UCP5
AT2G14740	vaculolar sorting receptor 3	VSR3
AT1G60490	vacuolar protein sorting 34	VPS34
AT2G04880	zinc-dependent activator protein-1	ZAP1
