# Supplementary material for: Comparative Genomics Analysis Provides New Insight Into Molecular Basis of Stomatal Movement in Kalanchoë fedtschenkoi
Source: Front Plant Sci. 2019 Mar 13;10:292. doi: 10.3389/fpls.2019.00292 (PMC6425862; doi:10.3389/fpls.2019.00292)
Supplement: Supplementary file 4 [file Data_Sheet_2.zip]

Archive with 3 entries (2 files):
- Table_S2_PaperBLAST_filtered_data.xls
- __MACOSX/
- __MACOSX/._Table_S2_PaperBLAST_filtered_data.xls
