# Supplementary material for: Comparative Genomics Analysis Provides New Insight Into Molecular Basis of Stomatal Movement in Kalanchoë fedtschenkoi
Source: Front Plant Sci. 2019 Mar 13;10:292. doi: 10.3389/fpls.2019.00292 (PMC6425862; doi:10.3389/fpls.2019.00292)
Supplement: Supplementary file 4 [file Data_Sheet_2.zip › Table_S2_PaperBLAST_filtered_data.xls]

## Sheet: Table_S2_PaperBLAST_filtered_da
Supplementary Table 2. PaperBLAST results filtered on keywords "stomata" and "guard cell".
Query Species	Query Gene	Hit Gene	Hit Species	% Identity	% Coverage	Description	Function	Subunit	Disruption Phenotype	Article Name	Journal	Publish Year	Article Link	Pubmed ID	Pubmed Link	Stomatal Match	More articles	Number of articles	Number of Articles Searched	% Articles searched to total articles
Amtr	ATR_00263G00040	AT2G17290	Arabidopsis thaliana	25% identity	25% coverage	Calcium-dependent protein kinase 6; EC 2.7.11.1; Calcium-dependent protein kinase isoform CDPK3; AtCDPK3; Calmodulin-domain protein kinase CDPK isoform 6;Calcium-dependent protein kinase 6; EC 2.7.11.1; Calcium-dependent protein kinase isoform CDPK3; AtCDPK3; Calmodulin-domain protein kinase CDPK isoform 6 from Arabidopsis thaliana (25% identity, 25% coverage)NP_001324056 Calcium-dependent protei…	May play a role in signal transduction pathways that involve calcium as a second messenger. Functions in abscisic acid (ABA) regulation of guard cell S-type anion-and Ca(2+)-permeable channels and stomatal closure (PubMed:17032064). Phosphorylates FD (PubMed:25661797).	Interacts with SLAC1 (PubMed:20385816). Interacts with FD (PubMed:25661797).	NA	Calcium-dependent protein kinase CPK6 positively functions in induction by yeast elicitor of stomatal closure and inhibition by yeast elicitor of light-induced stomatal opening in Arabidopsis.	Plant physiology	2013	http://www.ncbi.nlm.nih.gov/pmc/articles/PMC3793040	NA	NA	Stomatal	More	323	250	77.4
Amtr	ATR_00263G00040	AT2G17290	Arabidopsis thaliana	25% identity	25% coverage	Calcium-dependent protein kinase 6; EC 2.7.11.1; Calcium-dependent protein kinase isoform CDPK3; AtCDPK3; Calmodulin-domain protein kinase CDPK isoform 6;Calcium-dependent protein kinase 6; EC 2.7.11.1; Calcium-dependent protein kinase isoform CDPK3; AtCDPK3; Calmodulin-domain protein kinase CDPK isoform 6 from Arabidopsis thaliana (25% identity, 25% coverage)NP_001324056 Calcium-dependent protei…	May play a role in signal transduction pathways that involve calcium as a second messenger. Functions in abscisic acid (ABA) regulation of guard cell S-type anion-and Ca(2+)-permeable channels and stomatal closure (PubMed:17032064). Phosphorylates FD (PubMed:25661797).	Interacts with SLAC1 (PubMed:20385816). Interacts with FD (PubMed:25661797).	NA	The Arabidopsis calcium-dependent protein kinase, CPK6, functions as a positive regulator of methyl jasmonate signaling in guard cells.	Plant physiology	2011	http://www.ncbi.nlm.nih.gov/pmc/articles/PMC3075756	NA	NA	Stomatal	More	323	250	77.4
Amtr	ATR_00263G00040	AT2G17290	Arabidopsis thaliana	25% identity	25% coverage	Calcium-dependent protein kinase 6; EC 2.7.11.1; Calcium-dependent protein kinase isoform CDPK3; AtCDPK3; Calmodulin-domain protein kinase CDPK isoform 6;Calcium-dependent protein kinase 6; EC 2.7.11.1; Calcium-dependent protein kinase isoform CDPK3; AtCDPK3; Calmodulin-domain protein kinase CDPK isoform 6 from Arabidopsis thaliana (25% identity, 25% coverage)NP_001324056 Calcium-dependent protei…	May play a role in signal transduction pathways that involve calcium as a second messenger. Functions in abscisic acid (ABA) regulation of guard cell S-type anion-and Ca(2+)-permeable channels and stomatal closure (PubMed:17032064). Phosphorylates FD (PubMed:25661797).	Interacts with SLAC1 (PubMed:20385816). Interacts with FD (PubMed:25661797).	NA	CDPKs CPK6 and CPK3 function in ABA regulation of guard cell S-type anion- and Ca(2+)-permeable channels and stomatal closure.	PLoS biology	2006	http://www.ncbi.nlm.nih.gov/pmc/articles/PMC1592316	NA	NA	Stomatal	More	323	250	77.4
Amtr	ATR_00263G00040	AT2G17290	Arabidopsis thaliana	25% identity	25% coverage	Calcium-dependent protein kinase 6; EC 2.7.11.1; Calcium-dependent protein kinase isoform CDPK3; AtCDPK3; Calmodulin-domain protein kinase CDPK isoform 6;Calcium-dependent protein kinase 6; EC 2.7.11.1; Calcium-dependent protein kinase isoform CDPK3; AtCDPK3; Calmodulin-domain protein kinase CDPK isoform 6 from Arabidopsis thaliana (25% identity, 25% coverage)NP_001324056 Calcium-dependent protei…	May play a role in signal transduction pathways that involve calcium as a second messenger. Functions in abscisic acid (ABA) regulation of guard cell S-type anion-and Ca(2+)-permeable channels and stomatal closure (PubMed:17032064). Phosphorylates FD (PubMed:25661797).	Interacts with SLAC1 (PubMed:20385816). Interacts with FD (PubMed:25661797).	NA	CDPKs CPK6 and CPK3 function in ABA regulation of guard cell S-type anion- and Ca(2+)-permeable channels and stomatal closure	PLoS biology	2006	http://www.ncbi.nlm.nih.gov/pmc/articles/PMC1592316	NA	NA	Stomatal	More	323	250	77.4
Amtr	ATR_00263G00040	AT4G23650	Arabidopsis thaliana	25% identity	26% coverage	Calcium-dependent protein kinase 3; EC 2.7.11.1; Calcium-dependent protein kinase isoform CDPK6; AtCDPK6;Calcium-dependent protein kinase 3; EC 2.7.11.1; Calcium-dependent protein kinase isoform CDPK6; AtCDPK6 from Arabidopsis thaliana (25% identity, 26% coverage) (see paper)NP_194096 calcium-dependent protein kinase 6 from Arabidopsis thalianaAT4G23650 CDPK6 (CALCIUM-DEPENDENT PROTEIN KINASE 6);…	May play a role in signal transduction pathways that involve calcium as a second messenger. Functions in abscisic acid (ABA) regulation of guard cell S-type anion-and Ca(2+)-permeable channels and stomatal closure.	NA	NA	CDPKs CPK6 and CPK3 function in ABA regulation of guard cell S-type anion- and Ca(2+)-permeable channels and stomatal closure.	PLoS biology	2006	http://www.ncbi.nlm.nih.gov/pmc/articles/PMC1592316	NA	NA	Stomatal	More	323	250	77.4
Amtr	ATR_00263G00040	AT4G23650	Arabidopsis thaliana	25% identity	26% coverage	Calcium-dependent protein kinase 3; EC 2.7.11.1; Calcium-dependent protein kinase isoform CDPK6; AtCDPK6;Calcium-dependent protein kinase 3; EC 2.7.11.1; Calcium-dependent protein kinase isoform CDPK6; AtCDPK6 from Arabidopsis thaliana (25% identity, 26% coverage) (see paper)NP_194096 calcium-dependent protein kinase 6 from Arabidopsis thalianaAT4G23650 CDPK6 (CALCIUM-DEPENDENT PROTEIN KINASE 6);…	May play a role in signal transduction pathways that involve calcium as a second messenger. Functions in abscisic acid (ABA) regulation of guard cell S-type anion-and Ca(2+)-permeable channels and stomatal closure.	NA	NA	The glycolytic enzyme, phosphoglycerate mutase, has critical roles in stomatal movement, vegetative growth, and pollen production in Arabidopsis thaliana	Journal of experimental botany	2011	http://www.ncbi.nlm.nih.gov/pmc/articles/PMC3193020	NA	NA	Stomatal	More	323	250	77.4
Amtr	ATR_00263G00040	AT1G50700	Arabidopsis thaliana	26% identity	26% coverage	Calcium-dependent protein kinase 33; EC 2.7.11.1;Calcium-dependent protein kinase 33; EC 2.7.11.1 from Arabidopsis thaliana (26% identity, 26% coverage)NP_175485 calcium-dependent protein kinase 33 from Arabidopsis thalianaAT1G50700 CPK33; ATP binding / calcium ion binding / calmodulin-dependent protein kinase/ kinase/ protein kinase/ protein serine/threonine kinase (RefSeq) from Arabidopsis thal…	Ca(2+)-dependent protein kinase (PubMed:26662273). Negative regulator of stomatal closure and slow anion currents (PubMed:26662273). Unable to phosphorylate THI1 in vitro, but the kinase activity is essential for the stomatal closure regulation (PubMed:26662273). Phosphorylates FD (PubMed:25661797). May play a role in signal transduction pathways that involve calcium as a second messenger (Probab…	Interacts with THI1 (PubMed:26662273). Interacts with FD and FDP (PubMed:25661797).	Increased sensitivity to abscisic acid stomatal closure (PubMed:26662273). Delayed floral transition (PubMed:25661797).	THI1, a Thiamine Thiazole Synthase, Interacts with Ca2+-Dependent Protein Kinase CPK33 and Modulates the S-Type Anion Channels and Stomatal Closure in Arabidopsis.	Plant physiology	2016	http://www.ncbi.nlm.nih.gov/pmc/articles/PMC4734576	NA	NA	Stomatal	NA	323	250	77.4
Amtr	ATR_00079G01200	AT1G34210	Arabidopsis thaliana	33% identity	17% coverage	Somatic embryogenesis receptor kinase 2; AtSERK2; EC 2.7.11.1; Somatic embryogenesis receptor-like kinase 2;Somatic embryogenesis receptor kinase 2; AtSERK2; EC 2.7.11.1; Somatic embryogenesis receptor-like kinase 2 from Arabidopsis thaliana (33% identity, 17% coverage) (see paper)NP_174683 somatic embryogenesis receptor-like kinase 2 from Arabidopsis thalianaAT1G34210 SERK2 (SOMATIC EMBRYOGENESI…	Serine/threonine-kinase involved in brassinosteroid- dependent and -independent signaling pathways. Acts redundantly with SERK1 as a control point for sporophytic development controlling male gametophyte production.	Homo- and heterodimer. Component of the SERK1 signaling complex, composed of KAPP, CDC48A, GRF6 or GRF7, SERK1, SERK2, SERK3/BAK1 and BRI1 (By similarity). Interacts with the EF-Tu receptor EFR and FLS2 in a specific ligand-induced manner.	No visible phenotype. Serk1 and serk2 double mutants are completely male sterile due to a failure in tapetum specification.	Common and unique elements of the ABA-regulated transcriptome of Arabidopsis guard cells	BMC genomics	2011	http://www.ncbi.nlm.nih.gov/pmc/articles/PMC3115880	NA	NA	Stomatal	More	210	209	99.52
Amtr	ATR_00079G01200	AT1G61370	Arabidopsis thaliana	31% identity	13% coverage	NA;S-locus lectin protein kinase family protein (RefSeq) from Arabidopsis thaliana (31% identity, 13% coverage)	NA	NA	NA	Vascular gene expression: a hypothesis	Frontiers in plant science	2013	http://www.ncbi.nlm.nih.gov/pmc/articles/PMC3713349	NA	NA	Stomatal	NA	210	209	99.52
Amtr	ATR_00079G01200	AT1G77280	Arabidopsis thaliana	31% identity	14% coverage	NA;protein kinase family protein (RefSeq) from Arabidopsis thaliana (31% identity, 14% coverage)	NA	NA	NA	Common and unique elements of the ABA-regulated transcriptome of Arabidopsis guard cells	BMC genomics	2011	http://www.ncbi.nlm.nih.gov/pmc/articles/PMC3115880	NA	NA	Stomatal	NA	210	209	99.52
Amtr	ATR_00158G00230	AT1G30290	Arabidopsis thaliana	25% identity	28% coverage	NA;hypothetical protein (RefSeq) from Arabidopsis thaliana (25% identity, 28% coverage)	NA	NA	NA	Boolean modeling of transcriptome data reveals novel modes of heterotrimeric G-protein action	Molecular systems biology	2010	http://www.ncbi.nlm.nih.gov/pmc/articles/PMC2913393	NA	NA	Stomatal	NA	1011	250	24.73
Amtr	ATR_00066G01170	NP_001325789	Arabidopsis thaliana	27% identity	53% coverage	Protease Do-like 1, chloroplastic; EC 3.4.21.-; Protein DEGRADATION OF PERIPLASMIC PROTEINS 1; DEGP PROTEASE 1;Protease Do-like 1, chloroplastic; EC 3.4.21.-; Protein DEGRADATION OF PERIPLASMIC PROTEINS 1; DEGP PROTEASE 1 from Arabidopsis thaliana (27% identity, 53% coverage) (see paper)AT3G27925 DEGP1 (DegP protease 1); serine-type endopeptidase/ serine-type peptidase (RefSeq) from Arabidopsis t…	Serine protease that is required at high temperature. May be involved in the degradation of damaged proteins. In vivo, can degrade beta-casein.	Interacts with PTAC16 and other potential targets for degradation under high light conditions.	NA	Transcriptome responses to temperature, water availability and photoperiod are conserved among mature trees of two divergent Douglas-fir provenances from a coastal and an interior habitat	BMC genomics	2016	http://www.ncbi.nlm.nih.gov/pmc/articles/PMC5002200	NA	NA	Stomatal	More	241	237	98.34
Amtr	ATR_00057G01620	AT3G20015	Arabidopsis thaliana	32% identity	59% coverage	Protein ASPARTIC PROTEASE IN GUARD CELL 2; AtASPG2; EC 3.4.23.-;Protein ASPARTIC PROTEASE IN GUARD CELL 2; AtASPG2; EC 3.4.23.- from Arabidopsis thaliana (32% identity, 59% coverage) (see paper)AT3G20015 aspartic-type endopeptidase (RefSeq) from Arabidopsis thaliana	Aspartic protease that may be involved in drought avoidance through abscisic acid signaling.	NA	No effect on stomatal closure.	Overexpression of the aspartic protease ASPG1 gene confers drought avoidance in Arabidopsis	Journal of experimental botany	2012	http://www.ncbi.nlm.nih.gov/pmc/articles/PMC3346222	NA	NA	Stomatal	NA	73	73	100
Amtr	ATR_00057G01620	NP_188478	Arabidopsis thaliana	32% identity	56% coverage	Protein ASPARTIC PROTEASE IN GUARD CELL 1; AtASPG1; EC 3.4.23.-;Protein ASPARTIC PROTEASE IN GUARD CELL 1; AtASPG1; EC 3.4.23.- from Arabidopsis thaliana (32% identity, 56% coverage) (see paper)AT3G18490 aspartyl protease family protein (RefSeq) from Arabidopsis thalianaNP_188478 Eukaryotic aspartyl protease family protein from Arabidopsis thaliana;Protein ASPARTIC PROTEASE IN GUARD CELL 1; AtASP…	Aspartic protease involved in drought avoidance through abscisic acid signaling.	NA	No effect on stomatal closure.	Characterization of the cork oak transcriptome dynamics during acorn development	BMC plant biology	2015	http://www.ncbi.nlm.nih.gov/pmc/articles/PMC4479327	NA	NA	Stomatal	NA	73	73	100
Amtr	ATR_00074G00890	AT1G30290	Arabidopsis thaliana	34% identity	29% coverage	NA;hypothetical protein (RefSeq) from Arabidopsis thaliana (34% identity, 29% coverage)	NA	NA	NA	Boolean modeling of transcriptome data reveals novel modes of heterotrimeric G-protein action	Molecular systems biology	2010	http://www.ncbi.nlm.nih.gov/pmc/articles/PMC2913393	NA	NA	Stomatal	NA	1518	250	16.47
Amtr	ATR_00012G02810	AT3G59700	Arabidopsis thaliana	49% identity	42% coverage	L-type lectin-domain containing receptor kinase V.5; Arabidopsis thaliana lectin-receptor kinase a1; Ath.lecRK1; AthlecRK-a1; LecRK-V.5; EC 2.7.11.1;L-type lectin-domain containing receptor kinase V.5; Arabidopsis thaliana lectin-receptor kinase a1; Ath.lecRK1; AthlecRK-a1; LecRK-V.5; EC 2.7.11.1 from Arabidopsis thaliana (49% identity, 42% coverage) (see paper)NP_191529 lectin-receptor kinase fr…	Confers resistance to the pathogenic oomycetes Phytophthora infestans and Phytophthora capsici, but confers susceptibility to the pathogenic bacteria Pseudomonas syringae.	NA	Increased susceptibility to the oomycetes Phytophthora brassicae and Phytophthora capsici but enhanced resistance to the pathogenic bacteria Pseudomonas syringae.	The Arabidopsis lectin receptor kinase LecRK-V.5 represses stomatal immunity induced by Pseudomonas syringae pv. tomato DC3000.	PLoS pathogens	2012	http://www.ncbi.nlm.nih.gov/pmc/articles/PMC3276567	NA	NA	Stomatal	NA	256	250	97.66
Amtr	ATR_00012G02810	AT3G59700	Arabidopsis thaliana	49% identity	42% coverage	L-type lectin-domain containing receptor kinase V.5; Arabidopsis thaliana lectin-receptor kinase a1; Ath.lecRK1; AthlecRK-a1; LecRK-V.5; EC 2.7.11.1;L-type lectin-domain containing receptor kinase V.5; Arabidopsis thaliana lectin-receptor kinase a1; Ath.lecRK1; AthlecRK-a1; LecRK-V.5; EC 2.7.11.1 from Arabidopsis thaliana (49% identity, 42% coverage) (see paper)NP_191529 lectin-receptor kinase fr…	Confers resistance to the pathogenic oomycetes Phytophthora infestans and Phytophthora capsici, but confers susceptibility to the pathogenic bacteria Pseudomonas syringae.	NA	Increased susceptibility to the oomycetes Phytophthora brassicae and Phytophthora capsici but enhanced resistance to the pathogenic bacteria Pseudomonas syringae.	Disease resistance to Pectobacterium carotovorum is negatively modulated by the Arabidopsis Lectin Receptor Kinase LecRK-V.5.	Plant signaling & behavior	2012	http://www.ncbi.nlm.nih.gov/pmc/articles/PMC3489629	NA	NA	Stomatal	NA	256	250	97.66
Amtr	ATR_00012G02810	AT1G61370	Arabidopsis thaliana	36% identity	38% coverage	NA;S-locus lectin protein kinase family protein (RefSeq) from Arabidopsis thaliana (36% identity, 38% coverage)	NA	NA	NA	Vascular gene expression: a hypothesis	Frontiers in plant science	2013	http://www.ncbi.nlm.nih.gov/pmc/articles/PMC3713349	NA	NA	Stomatal	NA	256	250	97.66
Amtr	ATR_00012G02810	AT1G34210	Arabidopsis thaliana	40% identity	43% coverage	Somatic embryogenesis receptor kinase 2; AtSERK2; EC 2.7.11.1; Somatic embryogenesis receptor-like kinase 2;Somatic embryogenesis receptor kinase 2; AtSERK2; EC 2.7.11.1; Somatic embryogenesis receptor-like kinase 2 from Arabidopsis thaliana (40% identity, 43% coverage) (see paper)NP_174683 somatic embryogenesis receptor-like kinase 2 from Arabidopsis thalianaAT1G34210 SERK2 (SOMATIC EMBRYOGENESI…	Serine/threonine-kinase involved in brassinosteroid- dependent and -independent signaling pathways. Acts redundantly with SERK1 as a control point for sporophytic development controlling male gametophyte production.	Homo- and heterodimer. Component of the SERK1 signaling complex, composed of KAPP, CDC48A, GRF6 or GRF7, SERK1, SERK2, SERK3/BAK1 and BRI1 (By similarity). Interacts with the EF-Tu receptor EFR and FLS2 in a specific ligand-induced manner.	No visible phenotype. Serk1 and serk2 double mutants are completely male sterile due to a failure in tapetum specification.	Common and unique elements of the ABA-regulated transcriptome of Arabidopsis guard cells	BMC genomics	2011	http://www.ncbi.nlm.nih.gov/pmc/articles/PMC3115880	NA	NA	Stomatal	More	256	250	97.66
Amtr	ATR_00012G02810	AT2G39660	Arabidopsis thaliana	42% identity	68% coverage	Serine/threonine-protein kinase BIK1; EC 2.7.11.1; Protein BOTRYTIS-INDUCED KINASE 1;Serine/threonine-protein kinase BIK1; EC 2.7.11.1; Protein BOTRYTIS-INDUCED KINASE 1 from Arabidopsis thaliana (42% identity, 68% coverage) (see paper)NP_181496 botrytis-induced kinase1 from Arabidopsis thalianaAT2G39660 BIK1 (BOTRYTIS-INDUCED KINASE1); kinase (RefSeq) from Arabidopsis thaliana;Serine/threonine-p…	Plays a central role in immune responses (PubMed:20413097). Required to activate the resistance responses to necrotrophic pathogens (PubMed:16339855). Phosphorylates FLS2 and BAK1 (PubMed:20404519, PubMed:24104392). Involved in pathogen- associated molecular pattern (PAMP)-triggered immunity (PTI) signaling and defense responses downstream of FLS2. Acts additively with PBL1 in PTI defenses (PubMe…	Interacts with FLS2 (PubMed:20413097, PubMed:20404519). Activation of FLS2 by flagellin (flg22) induces the dissociation of the complex (PubMed:20413097). Interacts with BAK1 (PubMed:20404519). Interacts with the Xanthomonas campestris effector XopAC/AvrAC (PubMed:22504181). Interacts with CPK28 (PubMed:25525792). Interacts with PEPR1 (PubMed:23431184). Interacts with PP2C38 (PubMed:27494702). In…	Altered growth traits, early flowering, weak stems, small siliques and reduced fertility. Mutant plants have a severely impaired resistance to Botrytis and A.brassicicola (PubMed:16339855). Reduced plant size (PubMed:20413097, PubMed:27679580). Enhanced resistance to Plasmodiophora brassicae, a soil-borne obligate pathogen that causes clubroot disease (PubMed:27679580). Hypersensitivity to the pl…	The FLS2-associated kinase BIK1 directly phosphorylates the NADPH oxidase RbohD to control plant immunity.	Cell host & microbe	2014	http://doi.org/10.1016/j.chom.2014.02.009	24629339	http://www.ncbi.nlm.nih.gov/pubmed/24629339	Stomatal	More	256	250	97.66
Amtr	ATR_00019G03940	AT2G04880	Arabidopsis thaliana	59% identity	15% coverage	NA;zinc-dependent activator protein-1 from Arabidopsis thaliana (59% identity, 15% coverage)AT2G04880 ZAP1 (ZINC-DEPENDENT ACTIVATOR PROTEIN-1); transcription activator/ transcription factor/ zinc ion binding (RefSeq) from Arabidopsis thaliana;zinc-dependent activator protein-1 from Arabidopsis thaliana (59% identity, 15% coverage)AT2G04880 ZAP1 (ZINC-DEPENDENT ACTIVATOR PROTEIN-1); transcription…	NA	NA	NA	WRKY1 regulates stomatal movement in drought-stressed Arabidopsis thaliana.	Plant molecular biology	2016	http://doi.org/10.1007/s11103-016-0441-3	26820136	http://www.ncbi.nlm.nih.gov/pubmed/26820136	Stomatal	NA	166	139	83.73
Amtr	ATR_00019G03940	NP_174279	Arabidopsis thaliana	49% identity	23% coverage	NA;WRKY71; transcription factor (RefSeq) from Arabidopsis thaliana (49% identity, 23% coverage)NP_174279 WRKY DNA-binding protein 71 from Arabidopsis thaliana;WRKY71; transcription factor (RefSeq) from Arabidopsis thaliana (49% identity, 23% coverage)NP_174279 WRKY DNA-binding protein 71 from Arabidopsis thaliana	NA	NA	NA	Genome wide expression profiling of two accession of G. herbaceum L. in response to drought	BMC genomics	2012	http://www.ncbi.nlm.nih.gov/pmc/articles/PMC3320563	NA	NA	Stomatal	NA	166	139	83.73
Amtr	ATR_00019G03940	NP_191199	Arabidopsis thaliana	36% identity	28% coverage	NA;WRKY70; transcription factor/ transcription repressor (RefSeq) from Arabidopsis thaliana (36% identity, 28% coverage)NP_191199 WRKY DNA-binding protein 70 from Arabidopsis thaliana;WRKY70; transcription factor/ transcription repressor (RefSeq) from Arabidopsis thaliana (36% identity, 28% coverage)NP_191199 WRKY DNA-binding protein 70 from Arabidopsis thaliana	NA	NA	NA	Defense-related transcription factors WRKY70 and WRKY54 modulate osmotic stress tolerance by regulating stomatal aperture in Arabidopsis.	The New phytologist	2013	http://www.ncbi.nlm.nih.gov/pmc/articles/PMC4284015	NA	NA	Stomatal	More	166	139	83.73
Amtr	ATR_00019G03940	NP_181607	Arabidopsis thaliana	43% identity	16% coverage	NA;WRKY54; transcription factor (RefSeq) from Arabidopsis thaliana (43% identity, 16% coverage)NP_181607 WRKY DNA-binding protein 54 from Arabidopsis thaliana;WRKY54; transcription factor (RefSeq) from Arabidopsis thaliana (43% identity, 16% coverage)NP_181607 WRKY DNA-binding protein 54 from Arabidopsis thaliana	NA	NA	NA	Defense-related transcription factors WRKY70 and WRKY54 modulate osmotic stress tolerance by regulating stomatal aperture in Arabidopsis.	The New phytologist	2013	http://www.ncbi.nlm.nih.gov/pmc/articles/PMC4284015	NA	NA	Stomatal	More	166	139	83.73
Amtr	ATR_00019G03940	AT2G46400	Arabidopsis thaliana	45% identity	18% coverage	Probable WRKY transcription factor 46; WRKY DNA-binding protein 46;Probable WRKY transcription factor 46; WRKY DNA-binding protein 46 from Arabidopsis thaliana (45% identity, 18% coverage) (see paper)NP_182163 WRKY DNA-binding protein 46 from Arabidopsis thalianaAT2G46400 WRKY46; transcription factor (RefSeq) from Arabidopsis thaliana;Probable WRKY transcription factor 46; WRKY DNA-binding protei…	Transcription factor involved in the regulation of osmotic stress responses and stomatal movement (PubMed:24773321). Interacts specifically with the W box (5'-(T)TGAC[CT]-3'), a frequently occurring elicitor-responsive cis-acting element (By similarity).	NA	Decreased tolerance to dehydration and salt stress.	Transcription factor WRKY46 regulates osmotic stress responses and stomatal movement independently in Arabidopsis.	The Plant journal : for cell and molecular biology	2014	http://doi.org/10.1111/tpj.12538	24773321	http://www.ncbi.nlm.nih.gov/pubmed/24773321	Stomatal	More	166	139	83.73
Amtr	ATR_00061G02560	AT3G55470	Arabidopsis thaliana	30% identity	82% coverage	NA;C2 domain-containing protein (RefSeq) from Arabidopsis thaliana (30% identity, 82% coverage)	NA	NA	NA	AtTCTP2, an Arabidopsis thaliana homolog of Translationally Controlled Tumor Protein, enhances in vitro plant regeneration	Frontiers in plant science	2015	http://www.ncbi.nlm.nih.gov/pmc/articles/PMC4489097	NA	NA	Stomatal	NA	232	210	90.52
Amtr	ATR_00061G02560	AT3G55470	Arabidopsis thaliana	30% identity	82% coverage	NA;C2 domain-containing protein (RefSeq) from Arabidopsis thaliana (30% identity, 82% coverage)	NA	NA	NA	Vascular gene expression: a hypothesis	Frontiers in plant science	2013	http://www.ncbi.nlm.nih.gov/pmc/articles/PMC3713349	NA	NA	Stomatal	NA	232	210	90.52
Amtr	ATR_00061G02560	AT3G14590	Arabidopsis thaliana	36% identity	10% coverage	NA;hypothetical protein (RefSeq) from Arabidopsis thaliana (36% identity, 10% coverage)	NA	NA	NA	Conserved Peptide Upstream Open Reading Frames are Associated with Regulatory Genes in Angiosperms	Frontiers in plant science	2012	http://www.ncbi.nlm.nih.gov/pmc/articles/PMC3426882	NA	NA	Stomatal	NA	232	210	90.52
Amtr	ATR_00061G02560	AT4G35790	Arabidopsis thaliana	30% identity	9% coverage	NA;phospholipase D delta from Arabidopsis thaliana (30% identity, 9% coverage)AT4G35790 ATPLDDELTA; phospholipase D (RefSeq) from Arabidopsis thaliana;phospholipase D delta from Arabidopsis thaliana (30% identity, 9% coverage)AT4G35790 ATPLDDELTA; phospholipase D (RefSeq) from Arabidopsis thaliana	NA	NA	NA	Cooperative function of PLDŒ¥ and PLDŒ±1 in abscisic acid-induced stomatal closure in Arabidopsis.	Plant physiology	2012	http://www.ncbi.nlm.nih.gov/pmc/articles/PMC3375977	NA	NA	Stomatal	More	232	210	90.52
Amtr	ATR_00061G02560	AT4G35790	Arabidopsis thaliana	30% identity	9% coverage	NA;phospholipase D delta from Arabidopsis thaliana (30% identity, 9% coverage)AT4G35790 ATPLDDELTA; phospholipase D (RefSeq) from Arabidopsis thaliana;phospholipase D delta from Arabidopsis thaliana (30% identity, 9% coverage)AT4G35790 ATPLDDELTA; phospholipase D (RefSeq) from Arabidopsis thaliana	NA	NA	NA	Phospholipase DŒ¥ is involved in nitric oxide-induced stomatal closure.	Planta	2012	http://doi.org/10.1007/s00425-012-1745-4	22932846	http://www.ncbi.nlm.nih.gov/pubmed/22932846	Stomatal	More	232	210	90.52
Amtr	ATR_00061G02560	AT4G35790	Arabidopsis thaliana	30% identity	9% coverage	NA;phospholipase D delta from Arabidopsis thaliana (30% identity, 9% coverage)AT4G35790 ATPLDDELTA; phospholipase D (RefSeq) from Arabidopsis thaliana;phospholipase D delta from Arabidopsis thaliana (30% identity, 9% coverage)AT4G35790 ATPLDDELTA; phospholipase D (RefSeq) from Arabidopsis thaliana	NA	NA	NA	An annotated database of Arabidopsis mutants of acyl lipid metabolism	Plant cell reports	2015	http://www.ncbi.nlm.nih.gov/pmc/articles/PMC4371839	NA	NA	Stomatal	More	232	210	90.52
Amtr	ATR_00061G02560	AT1G74720	Arabidopsis thaliana	36% identity	5% coverage	Protein QUIRKY;Protein QUIRKY from Arabidopsis thaliana (36% identity, 5% coverage) (see paper)NP_177610 C2 calcium/lipid-binding plant phosphoribosyltransferase family protein from Arabidopsis thalianaAT1G74720 C2 domain-containing protein (RefSeq) from Arabidopsis thaliana;Protein QUIRKY from Arabidopsis thaliana (36% identity, 5% coverage) (see paper)NP_177610 C2 calcium/lipid-binding plant ph…	May be involved in Ca 2(+)-dependent signaling and membrane trafficking. Plays a role in fruit dehiscence (Probable). Components of the machinery involved in organ development mediated by the receptor-like kinase STRUBBELIG (SUB) (PubMed:19180193, PubMed:20298225).	NA	STRUBBELIG-like (sub-like) mutant (SLM) phenotype characterized by defects in outer integument development, floral organ shape, and stem twisting, as well as cellular defects in the floral meristem and in root hair patterning.	Boolean modeling of transcriptome data reveals novel modes of heterotrimeric G-protein action	Molecular systems biology	2010	http://www.ncbi.nlm.nih.gov/pmc/articles/PMC2913393	NA	NA	Stomatal	NA	232	210	90.52
Amtr	ATR_00068G01640	NP_001190595	Arabidopsis thaliana	34% identity	78% coverage	NA;ERECTA-like 1 from Arabidopsis thaliana (34% identity, 78% coverage)	NA	NA	NA	Stomatal patterning and differentiation by synergistic interactions of receptor kinases.	Science (New York, N.Y.)	2005	http://doi.org/10.1126/science.1109710	16002616	http://www.ncbi.nlm.nih.gov/pubmed/16002616	Stomatal	NA	1025	250	24.39
Amtr	ATR_00068G01640	AT5G62230	Arabidopsis thaliana	36% identity	74% coverage	LRR receptor-like serine/threonine-protein kinase ERL1; EC 2.7.11.1; Protein ERECTA-like kinase 1;LRR receptor-like serine/threonine-protein kinase ERL1; EC 2.7.11.1; Protein ERECTA-like kinase 1 from Arabidopsis thaliana (36% identity, 74% coverage) (see paper)AT5G62230 ERL1 (ERECTA-LIKE 1); kinase (RefSeq) from Arabidopsis thaliana	Receptor kinase that regulates inflorescence architecture and organ shape as well as stomatal patterning, including density and clustering, together with ER and ERL2. Redundantly involved with ER in procambial development regulation. Forms a functional ligand-receptor pair with EPF1 (AC Q8S8I4) (PubMed:22241782).	Homodimer and heterodimer with ERECTA. Interacts with EPF1 and EPF2.	NA	New insights into the evolution and structure of Colletotrichum plant-like subtilisins (CPLSs)	Communicative & integrative biology	2013	http://www.ncbi.nlm.nih.gov/pmc/articles/PMC3917961	NA	NA	Stomatal	More	1025	250	24.39
Amtr	ATR_00068G01640	AT5G07180	Arabidopsis thaliana	36% identity	74% coverage	LRR receptor-like serine/threonine-protein kinase ERL2; EC 2.7.11.1; Protein ERECTA-like kinase 2;LRR receptor-like serine/threonine-protein kinase ERL2; EC 2.7.11.1; Protein ERECTA-like kinase 2 from Arabidopsis thaliana (36% identity, 74% coverage)NP_196335 ERECTA-like 2 from Arabidopsis thalianaAT5G07180 ERL2 (ERECTA-LIKE 2); kinase (RefSeq) from Arabidopsis thaliana;LRR receptor-like serine/t…	Receptor kinase that regulates inflorescence architecture and organ shape as well as stomatal patterning, including density and clustering, together with ERL1 and ER.	NA	NA	Stomatal patterning and differentiation by synergistic interactions of receptor kinases.	Science (New York, N.Y.)	2005	http://doi.org/10.1126/science.1109710	16002616	http://www.ncbi.nlm.nih.gov/pubmed/16002616	Stomatal	NA	1025	250	24.39
Amtr	ATR_00068G01640	AT2G26330	Arabidopsis thaliana	36% identity	73% coverage	LRR receptor-like serine/threonine-protein kinase ERECTA; EC 2.7.11.1; Protein QUANTITATIVE RESISTANCE TO PLECTOSPHAERELLA 1; Protein QUANTITATIVE RESISTANCE TO RALSTONIA SOLANACEARUM 1; Protein TRANSPIRATION EFFICIENCY 1;LRR receptor-like serine/threonine-protein kinase ERECTA; EC 2.7.11.1; Protein QUANTITATIVE RESISTANCE TO PLECTOSPHAERELLA 1; Protein QUANTITATIVE RESISTANCE TO RALSTONIA SOLANA…	Receptor kinase that, together with ERL1 and ERL2, regulates aerial architecture, including inflorescence (e.g. shoot apical meristem-originating organ shape, elongation of the internode and pedicels, and adaxial-abaxial polarity), and stomatal patterning (e.g. density and clustering), probably by tuning cell division and expansion. Redundantly involved with ERL1 in procambial development regulat…	Homodimer and heterodimer with ERL1. Interacts with EPF1, EPF2, EPFL4, EPFL5 and EPFL6.	In er-104 and er-105, small curly leaves and compact inflorescence with short thick siliques, increased canalization of rosette leaf number during long days.	Competitive binding of antagonistic peptides fine-tunes stomatal patterning.	Nature	2015	http://www.ncbi.nlm.nih.gov/pmc/articles/PMC4532310	NA	NA	Stomatal	More	1025	250	24.39
Amtr	ATR_00068G01640	AT4G39400, NP_195650	Arabidopsis thaliana	34% identity	61% coverage	Protein BRASSINOSTEROID INSENSITIVE 1; AtBRI1; EC 2.7.10.1; EC 2.7.11.1; Brassinosteroid LRR receptor kinase;Protein BRASSINOSTEROID INSENSITIVE 1; AtBRI1; EC 2.7.10.1; EC 2.7.11.1; Brassinosteroid LRR receptor kinase from Arabidopsis thaliana (34% identity, 61% coverage) (see paper)NP_195650 BRI1 (BRASSINOSTEROID INSENSITIVE 1); kinase/ protein binding / protein heterodimerization/ protein homod…	Receptor with a dual specificity kinase activity acting on both serine/threonine- and tyrosine-containing substrates. Regulates, in response to brassinosteroid binding, a signaling cascade involved in plant development, including expression of light- and stress-regulated genes, promotion of cell elongation, normal leaf and chloroplast senescence, and flowering. Binds brassinolide, and less effect…	Monomer or homodimer in the plasma membrane. Heterodimer with BAK1 in the endosomes. Interacts with SERK1 and TTL in a kinase-dependent manner. Component of the SERK1 signaling complex, composed of KAPP, CDC48A, GRF6 or GRF7, SERK1, SERK2, SERK3/BAK1 and BRI1. Interacts with CDG1 (PubMed:21855796). No interactions with PSKR1 or CNGC17 (PubMed:26071421). Interacts with BIK1 (PubMed:23818580). Inte…	Dwarf phenotype and aberrant leaf shape.	BRI1-Associated Receptor Kinase 1 Regulates Guard Cell ABA Signaling Mediated by Open Stomata 1 in Arabidopsis.	Molecular plant	2016	http://doi.org/10.1016/j.molp.2015.12.014	26724418	http://www.ncbi.nlm.nih.gov/pubmed/26724418	Stomatal	More	1025	250	24.39
Amtr	ATR_00068G01640	AT5G46330	Arabidopsis thaliana	31% identity	62% coverage	LRR receptor-like serine/threonine-protein kinase FLS2; EC 2.7.11.1; Protein FLAGELLIN-SENSING 2; Protein FLAGELLIN-SENSITIVE 2;LRR receptor-like serine/threonine-protein kinase FLS2; EC 2.7.11.1; Protein FLAGELLIN-SENSING 2; Protein FLAGELLIN-SENSITIVE 2 from Arabidopsis thaliana (31% identity, 62% coverage)NP_199445 Leucine-rich receptor-like protein kinase family protein from Arabidopsis thali…	Constitutes the pattern-recognition receptor (PPR) that determines the specific perception of flagellin (flg22), a potent elicitor of the defense response to pathogen-associated molecular patterns (PAMPs). Flagellin-binding to the receptor is the first step to initiate the innate immune MAP kinase signaling cascade (MEKK1, MKK4/MKK5 and MPK3/MPK6), resulting in enhanced resistance against pathoge…	Heterodimer with BAK1 (PubMed:24114786). Interacts with KAPP. Interacts with BAK1. Does not form homodimer. Interacts with SERK3/BAK1, SERK4/BKK1, SERK1 and SERK2 in a specific ligand- induced manner. Interacts with P.syringae AvrPto1, AvrPtoB and (via the kinase and cytoplasmic domains) hopD2. Component of large complexes containing, at least, FLS2 and ACD6 in endoplasmic reticulum and plasma me…	NA	The FLS2-associated kinase BIK1 directly phosphorylates the NADPH oxidase RbohD to control plant immunity.	Cell host & microbe	2014	http://doi.org/10.1016/j.chom.2014.02.009	24629339	http://www.ncbi.nlm.nih.gov/pubmed/24629339	Stomatal	More	1025	250	24.39
Amtr	ATR_00068G01640	AT3G47570	Arabidopsis thaliana	30% identity	71% coverage	NA;leucine-rich repeat transmembrane protein kinase, putative (RefSeq) from Arabidopsis thaliana (30% identity, 71% coverage)	NA	NA	NA	Vascular gene expression: a hypothesis	Frontiers in plant science	2013	http://www.ncbi.nlm.nih.gov/pmc/articles/PMC3713349	NA	NA	Stomatal	More	1025	250	24.39
Amtr	ATR_00068G01640	AT1G34210	Arabidopsis thaliana	41% identity	37% coverage	Somatic embryogenesis receptor kinase 2; AtSERK2; EC 2.7.11.1; Somatic embryogenesis receptor-like kinase 2;Somatic embryogenesis receptor kinase 2; AtSERK2; EC 2.7.11.1; Somatic embryogenesis receptor-like kinase 2 from Arabidopsis thaliana (41% identity, 37% coverage) (see paper)NP_174683 somatic embryogenesis receptor-like kinase 2 from Arabidopsis thalianaAT1G34210 SERK2 (SOMATIC EMBRYOGENESI…	Serine/threonine-kinase involved in brassinosteroid- dependent and -independent signaling pathways. Acts redundantly with SERK1 as a control point for sporophytic development controlling male gametophyte production.	Homo- and heterodimer. Component of the SERK1 signaling complex, composed of KAPP, CDC48A, GRF6 or GRF7, SERK1, SERK2, SERK3/BAK1 and BRI1 (By similarity). Interacts with the EF-Tu receptor EFR and FLS2 in a specific ligand-induced manner.	No visible phenotype. Serk1 and serk2 double mutants are completely male sterile due to a failure in tapetum specification.	Common and unique elements of the ABA-regulated transcriptome of Arabidopsis guard cells	BMC genomics	2011	http://www.ncbi.nlm.nih.gov/pmc/articles/PMC3115880	NA	NA	Stomatal	More	1025	250	24.39
Amtr	ATR_00130G00490	AT4G39400, NP_195650	Arabidopsis thaliana	26% identity	37% coverage	Protein BRASSINOSTEROID INSENSITIVE 1; AtBRI1; EC 2.7.10.1; EC 2.7.11.1; Brassinosteroid LRR receptor kinase;Protein BRASSINOSTEROID INSENSITIVE 1; AtBRI1; EC 2.7.10.1; EC 2.7.11.1; Brassinosteroid LRR receptor kinase from Arabidopsis thaliana (26% identity, 37% coverage) (see paper)NP_195650 BRI1 (BRASSINOSTEROID INSENSITIVE 1); kinase/ protein binding / protein heterodimerization/ protein homod…	Receptor with a dual specificity kinase activity acting on both serine/threonine- and tyrosine-containing substrates. Regulates, in response to brassinosteroid binding, a signaling cascade involved in plant development, including expression of light- and stress-regulated genes, promotion of cell elongation, normal leaf and chloroplast senescence, and flowering. Binds brassinolide, and less effect…	Monomer or homodimer in the plasma membrane. Heterodimer with BAK1 in the endosomes. Interacts with SERK1 and TTL in a kinase-dependent manner. Component of the SERK1 signaling complex, composed of KAPP, CDC48A, GRF6 or GRF7, SERK1, SERK2, SERK3/BAK1 and BRI1. Interacts with CDG1 (PubMed:21855796). No interactions with PSKR1 or CNGC17 (PubMed:26071421). Interacts with BIK1 (PubMed:23818580). Inte…	Dwarf phenotype and aberrant leaf shape.	BRI1-Associated Receptor Kinase 1 Regulates Guard Cell ABA Signaling Mediated by Open Stomata 1 in Arabidopsis.	Molecular plant	2016	http://doi.org/10.1016/j.molp.2015.12.014	26724418	http://www.ncbi.nlm.nih.gov/pubmed/26724418	Stomatal	More	787	250	31.77
Amtr	ATR_00130G00490	AT2G26330	Arabidopsis thaliana	26% identity	50% coverage	LRR receptor-like serine/threonine-protein kinase ERECTA; EC 2.7.11.1; Protein QUANTITATIVE RESISTANCE TO PLECTOSPHAERELLA 1; Protein QUANTITATIVE RESISTANCE TO RALSTONIA SOLANACEARUM 1; Protein TRANSPIRATION EFFICIENCY 1;LRR receptor-like serine/threonine-protein kinase ERECTA; EC 2.7.11.1; Protein QUANTITATIVE RESISTANCE TO PLECTOSPHAERELLA 1; Protein QUANTITATIVE RESISTANCE TO RALSTONIA SOLANA…	Receptor kinase that, together with ERL1 and ERL2, regulates aerial architecture, including inflorescence (e.g. shoot apical meristem-originating organ shape, elongation of the internode and pedicels, and adaxial-abaxial polarity), and stomatal patterning (e.g. density and clustering), probably by tuning cell division and expansion. Redundantly involved with ERL1 in procambial development regulat…	Homodimer and heterodimer with ERL1. Interacts with EPF1, EPF2, EPFL4, EPFL5 and EPFL6.	In er-104 and er-105, small curly leaves and compact inflorescence with short thick siliques, increased canalization of rosette leaf number during long days.	Competitive binding of antagonistic peptides fine-tunes stomatal patterning.	Nature	2015	http://www.ncbi.nlm.nih.gov/pmc/articles/PMC4532310	NA	NA	Stomatal	More	787	250	31.77
Amtr	ATR_00130G00490	AT5G46330	Arabidopsis thaliana	33% identity	19% coverage	LRR receptor-like serine/threonine-protein kinase FLS2; EC 2.7.11.1; Protein FLAGELLIN-SENSING 2; Protein FLAGELLIN-SENSITIVE 2;LRR receptor-like serine/threonine-protein kinase FLS2; EC 2.7.11.1; Protein FLAGELLIN-SENSING 2; Protein FLAGELLIN-SENSITIVE 2 from Arabidopsis thaliana (33% identity, 19% coverage)NP_199445 Leucine-rich receptor-like protein kinase family protein from Arabidopsis thali…	Constitutes the pattern-recognition receptor (PPR) that determines the specific perception of flagellin (flg22), a potent elicitor of the defense response to pathogen-associated molecular patterns (PAMPs). Flagellin-binding to the receptor is the first step to initiate the innate immune MAP kinase signaling cascade (MEKK1, MKK4/MKK5 and MPK3/MPK6), resulting in enhanced resistance against pathoge…	Heterodimer with BAK1 (PubMed:24114786). Interacts with KAPP. Interacts with BAK1. Does not form homodimer. Interacts with SERK3/BAK1, SERK4/BKK1, SERK1 and SERK2 in a specific ligand- induced manner. Interacts with P.syringae AvrPto1, AvrPtoB and (via the kinase and cytoplasmic domains) hopD2. Component of large complexes containing, at least, FLS2 and ACD6 in endoplasmic reticulum and plasma me…	NA	The FLS2-associated kinase BIK1 directly phosphorylates the NADPH oxidase RbohD to control plant immunity.	Cell host & microbe	2014	http://doi.org/10.1016/j.chom.2014.02.009	24629339	http://www.ncbi.nlm.nih.gov/pubmed/24629339	Stomatal	More	787	250	31.77
Amtr	ATR_00130G00490	AT3G47570	Arabidopsis thaliana	27% identity	41% coverage	NA;leucine-rich repeat transmembrane protein kinase, putative (RefSeq) from Arabidopsis thaliana (27% identity, 41% coverage)	NA	NA	NA	Vascular gene expression: a hypothesis	Frontiers in plant science	2013	http://www.ncbi.nlm.nih.gov/pmc/articles/PMC3713349	NA	NA	Stomatal	More	787	250	31.77
Amtr	ATR_00130G00490	NP_001320016	Arabidopsis thaliana	35% identity	20% coverage	NA;Leucine-rich receptor-like protein kinase family protein from Arabidopsis thaliana (35% identity, 20% coverage)	NA	NA	NA	A plasma membrane receptor kinase, GHR1, mediates abscisic acid- and hydrogen peroxide-regulated stomatal movement in Arabidopsis.	The Plant cell	2012	http://www.ncbi.nlm.nih.gov/pmc/articles/PMC3406912	NA	NA	Stomatal	NA	787	250	31.77
Amtr	ATR_00130G00490	NP_178125	Arabidopsis thaliana	31% identity	44% coverage	Protein TOO MANY MOUTHS; Receptor-like protein 17; AtRLP17;Protein TOO MANY MOUTHS; Receptor-like protein 17; AtRLP17 from Arabidopsis thaliana (31% identity, 44% coverage) (see paper)AT1G80080 TMM (TOO MANY MOUTHS); protein binding / receptor (RefSeq) from Arabidopsis thalianaNP_178125 Leucine-rich repeat (LRR) family protein from Arabidopsis thaliana;Protein TOO MANY MOUTHS; Receptor-like prote…	Promotes cell fate progression in stomatal development. In leaves, needed to correctly orient spacing divisions, to limit the number of asymmetric divisions in neighbor cells, and to promote the asymmetric (amplifying) divisions of meristemoids. In stems, promotes the conversion of meristemoids into guard mother cells (GMC). Modulates probably the activity of the ligand- receptor pairs EPF2-ERECT…	Heterodimer with ERCTA or ERL1, but no homodimerization. Interacts with EPFL2, EPF5 but not with EPF1.	Lack of stomata in stems. By contrast, leaves have excess stomata, with many in direct contact and producing clusters.	TOPOISOMERASE 6B is involved in chromatin remodelling associated with control of carbon partitioning into secondary metabolites and cell walls, and epidermal morphogenesis in Arabidopsis	Journal of experimental botany	2014	http://www.ncbi.nlm.nih.gov/pmc/articles/PMC4112631	NA	NA	Stomatal	More	787	250	31.77
Amtr	ATR_00130G00490	NP_178125	Arabidopsis thaliana	31% identity	44% coverage	Protein TOO MANY MOUTHS; Receptor-like protein 17; AtRLP17;Protein TOO MANY MOUTHS; Receptor-like protein 17; AtRLP17 from Arabidopsis thaliana (31% identity, 44% coverage) (see paper)AT1G80080 TMM (TOO MANY MOUTHS); protein binding / receptor (RefSeq) from Arabidopsis thalianaNP_178125 Leucine-rich repeat (LRR) family protein from Arabidopsis thaliana;Protein TOO MANY MOUTHS; Receptor-like prote…	Promotes cell fate progression in stomatal development. In leaves, needed to correctly orient spacing divisions, to limit the number of asymmetric divisions in neighbor cells, and to promote the asymmetric (amplifying) divisions of meristemoids. In stems, promotes the conversion of meristemoids into guard mother cells (GMC). Modulates probably the activity of the ligand- receptor pairs EPF2-ERECT…	Heterodimer with ERCTA or ERL1, but no homodimerization. Interacts with EPFL2, EPF5 but not with EPF1.	Lack of stomata in stems. By contrast, leaves have excess stomata, with many in direct contact and producing clusters.	New insights into the evolution and structure of Colletotrichum plant-like subtilisins (CPLSs)	Communicative & integrative biology	2013	http://www.ncbi.nlm.nih.gov/pmc/articles/PMC3917961	NA	NA	Stomatal	More	787	250	31.77
Amtr	ATR_00130G00490	NP_178125	Arabidopsis thaliana	31% identity	44% coverage	Protein TOO MANY MOUTHS; Receptor-like protein 17; AtRLP17;Protein TOO MANY MOUTHS; Receptor-like protein 17; AtRLP17 from Arabidopsis thaliana (31% identity, 44% coverage) (see paper)AT1G80080 TMM (TOO MANY MOUTHS); protein binding / receptor (RefSeq) from Arabidopsis thalianaNP_178125 Leucine-rich repeat (LRR) family protein from Arabidopsis thaliana;Protein TOO MANY MOUTHS; Receptor-like prote…	Promotes cell fate progression in stomatal development. In leaves, needed to correctly orient spacing divisions, to limit the number of asymmetric divisions in neighbor cells, and to promote the asymmetric (amplifying) divisions of meristemoids. In stems, promotes the conversion of meristemoids into guard mother cells (GMC). Modulates probably the activity of the ligand- receptor pairs EPF2-ERECT…	Heterodimer with ERCTA or ERL1, but no homodimerization. Interacts with EPFL2, EPF5 but not with EPF1.	Lack of stomata in stems. By contrast, leaves have excess stomata, with many in direct contact and producing clusters.	Stomatal development in Arabidopsis	The Arabidopsis book	2013	http://www.ncbi.nlm.nih.gov/pmc/articles/PMC3711358	NA	NA	Stomatal	More	787	250	31.77
Amtr	ATR_00130G00490	NP_178125	Arabidopsis thaliana	31% identity	44% coverage	Protein TOO MANY MOUTHS; Receptor-like protein 17; AtRLP17;Protein TOO MANY MOUTHS; Receptor-like protein 17; AtRLP17 from Arabidopsis thaliana (31% identity, 44% coverage) (see paper)AT1G80080 TMM (TOO MANY MOUTHS); protein binding / receptor (RefSeq) from Arabidopsis thalianaNP_178125 Leucine-rich repeat (LRR) family protein from Arabidopsis thaliana;Protein TOO MANY MOUTHS; Receptor-like prote…	Promotes cell fate progression in stomatal development. In leaves, needed to correctly orient spacing divisions, to limit the number of asymmetric divisions in neighbor cells, and to promote the asymmetric (amplifying) divisions of meristemoids. In stems, promotes the conversion of meristemoids into guard mother cells (GMC). Modulates probably the activity of the ligand- receptor pairs EPF2-ERECT…	Heterodimer with ERCTA or ERL1, but no homodimerization. Interacts with EPFL2, EPF5 but not with EPF1.	Lack of stomata in stems. By contrast, leaves have excess stomata, with many in direct contact and producing clusters.	Organ-specific effects of brassinosteroids on stomatal production coordinate with the action of Too Many Mouths.	Journal of integrative plant biology	2015	http://doi.org/10.1111/jipb.12285	25234048	http://www.ncbi.nlm.nih.gov/pubmed/25234048	Stomatal	More	787	250	31.77
Amtr	ATR_00130G00490	NP_178125	Arabidopsis thaliana	31% identity	44% coverage	Protein TOO MANY MOUTHS; Receptor-like protein 17; AtRLP17;Protein TOO MANY MOUTHS; Receptor-like protein 17; AtRLP17 from Arabidopsis thaliana (31% identity, 44% coverage) (see paper)AT1G80080 TMM (TOO MANY MOUTHS); protein binding / receptor (RefSeq) from Arabidopsis thalianaNP_178125 Leucine-rich repeat (LRR) family protein from Arabidopsis thaliana;Protein TOO MANY MOUTHS; Receptor-like prote…	Promotes cell fate progression in stomatal development. In leaves, needed to correctly orient spacing divisions, to limit the number of asymmetric divisions in neighbor cells, and to promote the asymmetric (amplifying) divisions of meristemoids. In stems, promotes the conversion of meristemoids into guard mother cells (GMC). Modulates probably the activity of the ligand- receptor pairs EPF2-ERECT…	Heterodimer with ERCTA or ERL1, but no homodimerization. Interacts with EPFL2, EPF5 but not with EPF1.	Lack of stomata in stems. By contrast, leaves have excess stomata, with many in direct contact and producing clusters.	Regional specification of stomatal production by the putative ligand CHALLAH.	Development (Cambridge, England)	2010	http://doi.org/10.1242/dev.040931	20056678	http://www.ncbi.nlm.nih.gov/pubmed/20056678	Stomatal	More	787	250	31.77
Amtr	ATR_00130G00490	AT1G75640	Arabidopsis thaliana	30% identity	19% coverage	NA;Leucine-rich receptor-like protein kinase family protein from Arabidopsis thaliana (30% identity, 19% coverage)AT1G75640 leucine-rich repeat family protein / protein kinase family protein (RefSeq) from Arabidopsis thaliana;Leucine-rich receptor-like protein kinase family protein from Arabidopsis thaliana (30% identity, 19% coverage)AT1G75640 leucine-rich repeat family protein / protein kinase …	NA	NA	NA	The Arabidopsis leucine-rich repeat receptor-like kinase MUSTACHES enforces stomatal bilateral symmetry in Arabidopsis.	The Plant journal : for cell and molecular biology	2015	http://doi.org/10.1111/tpj.12757	25594156	http://www.ncbi.nlm.nih.gov/pubmed/25594156	Stomatal	NA	787	250	31.77
Amtr	ATR_00130G00490	AT5G07180	Arabidopsis thaliana	33% identity	19% coverage	LRR receptor-like serine/threonine-protein kinase ERL2; EC 2.7.11.1; Protein ERECTA-like kinase 2;LRR receptor-like serine/threonine-protein kinase ERL2; EC 2.7.11.1; Protein ERECTA-like kinase 2 from Arabidopsis thaliana (33% identity, 19% coverage)NP_196335 ERECTA-like 2 from Arabidopsis thalianaAT5G07180 ERL2 (ERECTA-LIKE 2); kinase (RefSeq) from Arabidopsis thaliana;LRR receptor-like serine/t…	Receptor kinase that regulates inflorescence architecture and organ shape as well as stomatal patterning, including density and clustering, together with ERL1 and ER.	NA	NA	Stomatal patterning and differentiation by synergistic interactions of receptor kinases.	Science (New York, N.Y.)	2005	http://doi.org/10.1126/science.1109710	16002616	http://www.ncbi.nlm.nih.gov/pubmed/16002616	Stomatal	NA	787	250	31.77
Amtr	ATR_00130G00490	NP_001190595	Arabidopsis thaliana	31% identity	23% coverage	NA;ERECTA-like 1 from Arabidopsis thaliana (31% identity, 23% coverage)	NA	NA	NA	Stomatal patterning and differentiation by synergistic interactions of receptor kinases.	Science (New York, N.Y.)	2005	http://doi.org/10.1126/science.1109710	16002616	http://www.ncbi.nlm.nih.gov/pubmed/16002616	Stomatal	NA	787	250	31.77
Amtr	ATR_00130G00490	AT5G62230	Arabidopsis thaliana	31% identity	22% coverage	LRR receptor-like serine/threonine-protein kinase ERL1; EC 2.7.11.1; Protein ERECTA-like kinase 1;LRR receptor-like serine/threonine-protein kinase ERL1; EC 2.7.11.1; Protein ERECTA-like kinase 1 from Arabidopsis thaliana (31% identity, 22% coverage) (see paper)AT5G62230 ERL1 (ERECTA-LIKE 1); kinase (RefSeq) from Arabidopsis thaliana	Receptor kinase that regulates inflorescence architecture and organ shape as well as stomatal patterning, including density and clustering, together with ER and ERL2. Redundantly involved with ER in procambial development regulation. Forms a functional ligand-receptor pair with EPF1 (AC Q8S8I4) (PubMed:22241782).	Homodimer and heterodimer with ERECTA. Interacts with EPF1 and EPF2.	NA	New insights into the evolution and structure of Colletotrichum plant-like subtilisins (CPLSs)	Communicative & integrative biology	2013	http://www.ncbi.nlm.nih.gov/pmc/articles/PMC3917961	NA	NA	Stomatal	More	787	250	31.77
Amtr	ATR_00130G00490	NP_194585	Arabidopsis thaliana	28% identity	51% coverage	NA;ROP-interactive CRIB motif-containing protein 7 from Arabidopsis thaliana (28% identity, 51% coverage)	NA	NA	NA	The ROP2-RIC7 pathway negatively regulates light-induced stomatal opening by inhibiting exocyst subunit Exo70B1 in Arabidopsis.	The New phytologist	2016	http://doi.org/10.1111/nph.13625	26451971	http://www.ncbi.nlm.nih.gov/pubmed/26451971	Stomatal	NA	787	250	31.77
Amtr	ATR_00130G00490	AT3G25010	Arabidopsis thaliana	28% identity	21% coverage	NA;AtRLP41 (Receptor Like Protein 41); kinase/ protein binding (RefSeq) from Arabidopsis thaliana (28% identity, 21% coverage)	NA	NA	NA	TOPOISOMERASE 6B is involved in chromatin remodelling associated with control of carbon partitioning into secondary metabolites and cell walls, and epidermal morphogenesis in Arabidopsis	Journal of experimental botany	2014	http://www.ncbi.nlm.nih.gov/pmc/articles/PMC4112631	NA	NA	Stomatal	NA	787	250	31.77
Amtr	ATR_00011G01310	AT1G30290	Arabidopsis thaliana	23% identity	31% coverage	NA;hypothetical protein (RefSeq) from Arabidopsis thaliana (23% identity, 31% coverage)	NA	NA	NA	Boolean modeling of transcriptome data reveals novel modes of heterotrimeric G-protein action	Molecular systems biology	2010	http://www.ncbi.nlm.nih.gov/pmc/articles/PMC2913393	NA	NA	Stomatal	NA	961	250	26.01
Amtr	ATR_00165G00230	NP_001306106	Solanum lycopersicum	34% identity	95% coverage	NA;universal stress protein isoform 1 from Solanum lycopersicum (34% identity, 95% coverage)	NA	NA	NA	SpUSP, an annexin-interacting universal stress protein, enhances drought tolerance in tomato.	Journal of experimental botany	2012	http://www.ncbi.nlm.nih.gov/pmc/articles/PMC3444279	NA	NA	Stomatal	NA	74	74	100
Amtr	ATR_00149G00370	AT2G32860	Arabidopsis thaliana	49% identity	78% coverage	NA;BGLU33 (BETA GLUCOSIDASE 33); catalytic/ cation binding / hydrolase, hydrolyzing O-glycosyl compounds (RefSeq) from Arabidopsis thaliana (49% identity, 78% coverage)	NA	NA	NA	TOPOISOMERASE 6B is involved in chromatin remodelling associated with control of carbon partitioning into secondary metabolites and cell walls, and epidermal morphogenesis in Arabidopsis	Journal of experimental botany	2014	http://www.ncbi.nlm.nih.gov/pmc/articles/PMC4112631	NA	NA	Stomatal	NA	270	250	92.59
Amtr	ATR_00149G00370	AT5G25980	Arabidopsis thaliana	44% identity	94% coverage	Myrosinase 2; EC 3.2.1.147; Beta-glucosidase 37; AtBGLU37; Sinigrinase 2; Thioglucosidase 2;Myrosinase 2; EC 3.2.1.147; Beta-glucosidase 37; AtBGLU37; Sinigrinase 2; Thioglucosidase 2 from Arabidopsis thaliana (44% identity, 94% coverage) (see paper)NP_568479 glucoside glucohydrolase 2 from Arabidopsis thalianaAT5G25980 TGG2 (GLUCOSIDE GLUCOHYDROLASE 2); hydrolase, hydrolyzing O-glycosyl compound…	May degrade glucosinolates (glucose residue linked by a thioglucoside bound to an amino acid derivative) to glucose, sulfate and any of the products: thiocyanates, isothiocyanates, nitriles, epithionitriles or oxazolidine-2-thiones. These toxic degradation products can deter insect herbivores. Seems to function in abscisic acid (ABA) and methyl jasmonate (MeJA) signaling in guard cells. Functiona…	Interacts with MVP1.	NA	Myrosinases, TGG1 and TGG2, redundantly function in ABA and MeJA signaling in Arabidopsis guard cells.	Plant & cell physiology	2009	http://doi.org/10.1093/pcp/pcp066	19433491	http://www.ncbi.nlm.nih.gov/pubmed/19433491	Stomatal	More	270	250	92.59
Amtr	ATR_00149G00370	AT5G25980	Arabidopsis thaliana	44% identity	94% coverage	Myrosinase 2; EC 3.2.1.147; Beta-glucosidase 37; AtBGLU37; Sinigrinase 2; Thioglucosidase 2;Myrosinase 2; EC 3.2.1.147; Beta-glucosidase 37; AtBGLU37; Sinigrinase 2; Thioglucosidase 2 from Arabidopsis thaliana (44% identity, 94% coverage) (see paper)NP_568479 glucoside glucohydrolase 2 from Arabidopsis thalianaAT5G25980 TGG2 (GLUCOSIDE GLUCOHYDROLASE 2); hydrolase, hydrolyzing O-glycosyl compound…	May degrade glucosinolates (glucose residue linked by a thioglucoside bound to an amino acid derivative) to glucose, sulfate and any of the products: thiocyanates, isothiocyanates, nitriles, epithionitriles or oxazolidine-2-thiones. These toxic degradation products can deter insect herbivores. Seems to function in abscisic acid (ABA) and methyl jasmonate (MeJA) signaling in guard cells. Functiona…	Interacts with MVP1.	NA	Stimulation of ipt overexpression as a tool to elucidate the role of cytokinins in high temperature responses of Arabidopsis thaliana	Journal of experimental botany	2016	http://www.ncbi.nlm.nih.gov/pmc/articles/PMC4861028	NA	NA	Stomatal	More	270	250	92.59
Amtr	ATR_00149G00370	NP_851077	Arabidopsis thaliana	47% identity	87% coverage	Myrosinase 1; EC 3.2.1.147; Beta-glucosidase 38; AtBGLU38; EC 3.2.1.21; Sinigrinase 1; Thioglucosidase 1;Myrosinase 1; EC 3.2.1.147; Beta-glucosidase 38; AtBGLU38; EC 3.2.1.21; Sinigrinase 1; Thioglucosidase 1 from Arabidopsis thaliana (47% identity, 87% coverage)AT5G26000 TGG1 (THIOGLUCOSIDE GLUCOHYDROLASE 1); hydrolase, hydrolyzing O-glycosyl compounds / thioglucosidase (RefSeq) from Arabidopsi…	Degradation of glucosinolates (glucose residue linked by a thioglucoside bound to an amino acid derivative) to glucose, sulfate and any of the products: thiocyanates, isothiocyanates, nitriles, epithionitriles or oxazolidine-2-thiones. These toxic degradation products can deter insect herbivores. Seems to function in abscisic acid (ABA) and methyl jasmonate (MeJA) signaling in guard cells. Functi…	Homodimer.	NA	Myrosinases, TGG1 and TGG2, redundantly function in ABA and MeJA signaling in Arabidopsis guard cells.	Plant & cell physiology	2009	http://doi.org/10.1093/pcp/pcp066	19433491	http://www.ncbi.nlm.nih.gov/pubmed/19433491	Stomatal	More	270	250	92.59
Amtr	ATR_00149G00370	NP_851077	Arabidopsis thaliana	47% identity	87% coverage	Myrosinase 1; EC 3.2.1.147; Beta-glucosidase 38; AtBGLU38; EC 3.2.1.21; Sinigrinase 1; Thioglucosidase 1;Myrosinase 1; EC 3.2.1.147; Beta-glucosidase 38; AtBGLU38; EC 3.2.1.21; Sinigrinase 1; Thioglucosidase 1 from Arabidopsis thaliana (47% identity, 87% coverage)AT5G26000 TGG1 (THIOGLUCOSIDE GLUCOHYDROLASE 1); hydrolase, hydrolyzing O-glycosyl compounds / thioglucosidase (RefSeq) from Arabidopsi…	Degradation of glucosinolates (glucose residue linked by a thioglucoside bound to an amino acid derivative) to glucose, sulfate and any of the products: thiocyanates, isothiocyanates, nitriles, epithionitriles or oxazolidine-2-thiones. These toxic degradation products can deter insect herbivores. Seems to function in abscisic acid (ABA) and methyl jasmonate (MeJA) signaling in guard cells. Functi…	Homodimer.	NA	Functional proteomics of Arabidopsis thaliana guard cells uncovers new stomatal signaling pathways.	The Plant cell	2008	http://www.ncbi.nlm.nih.gov/pmc/articles/PMC2630442	NA	NA	Stomatal	More	270	250	92.59
Amtr	ATR_00038G01850	NP_201470	Arabidopsis thaliana	34% identity	36% coverage	UDP-glycosyltransferase 72E2; EC 2.4.1.-; Hydroxycinnamate 4-beta-glucosyltransferase; EC 2.4.1.126;UDP-glycosyltransferase 72E2; EC 2.4.1.-; Hydroxycinnamate 4-beta-glucosyltransferase; EC 2.4.1.126 from Arabidopsis thaliana (34% identity, 36% coverage)AT5G66690 UGT72E2; UDP-glycosyltransferase/ coniferyl-alcohol glucosyltransferase/ transferase, transferring glycosyl groups (RefSeq) from Arabid…	Involved in the O-glucosylation of monolignols (alcohol monomers of lignin). Glucosylates conyferyl and sinapyl alcohols to coniferyl alcohol 4-O-glucoside and sinapyl alcohol 4-O- glucoside, respectively. Glucosylates conyferyl and sinapyl aldehydes. Possesses low activity with sinapate and ferulate as substrates.	NA	NA	Common and unique elements of the ABA-regulated transcriptome of Arabidopsis guard cells	BMC genomics	2011	http://www.ncbi.nlm.nih.gov/pmc/articles/PMC3115880	NA	NA	Stomatal	More	249	249	100
Amtr	ATR_00013G02600	NP_201470	Arabidopsis thaliana	27% identity	89% coverage	UDP-glycosyltransferase 72E2; EC 2.4.1.-; Hydroxycinnamate 4-beta-glucosyltransferase; EC 2.4.1.126;UDP-glycosyltransferase 72E2; EC 2.4.1.-; Hydroxycinnamate 4-beta-glucosyltransferase; EC 2.4.1.126 from Arabidopsis thaliana (27% identity, 89% coverage)AT5G66690 UGT72E2; UDP-glycosyltransferase/ coniferyl-alcohol glucosyltransferase/ transferase, transferring glycosyl groups (RefSeq) from Arabid…	Involved in the O-glucosylation of monolignols (alcohol monomers of lignin). Glucosylates conyferyl and sinapyl alcohols to coniferyl alcohol 4-O-glucoside and sinapyl alcohol 4-O- glucoside, respectively. Glucosylates conyferyl and sinapyl aldehydes. Possesses low activity with sinapate and ferulate as substrates.	NA	NA	Common and unique elements of the ABA-regulated transcriptome of Arabidopsis guard cells	BMC genomics	2011	http://www.ncbi.nlm.nih.gov/pmc/articles/PMC3115880	NA	NA	Stomatal	More	230	230	100
Amtr	ATR_00045G01540	NP_172425	Arabidopsis thaliana	42% identity	100% coverage	NA;MYB61 (MYB DOMAIN PROTEIN 61); DNA binding / transcription factor (RefSeq) from Arabidopsis thaliana (42% identity, 100% coverage)NP_172425 myb domain protein 61 from Arabidopsis thaliana;MYB61 (MYB DOMAIN PROTEIN 61); DNA binding / transcription factor (RefSeq) from Arabidopsis thaliana (42% identity, 100% coverage)NP_172425 myb domain protein 61 from Arabidopsis thaliana	NA	NA	NA	An Ethylene-responsive Factor BpERF11 Negatively Modulates Salt and Osmotic Tolerance in Betula platyphylla	Scientific reports	2016	http://www.ncbi.nlm.nih.gov/pmc/articles/PMC4793294	NA	NA	Stomatal	More	250	250	100
Amtr	ATR_00045G01540	NP_172425	Arabidopsis thaliana	42% identity	100% coverage	NA;MYB61 (MYB DOMAIN PROTEIN 61); DNA binding / transcription factor (RefSeq) from Arabidopsis thaliana (42% identity, 100% coverage)NP_172425 myb domain protein 61 from Arabidopsis thaliana;MYB61 (MYB DOMAIN PROTEIN 61); DNA binding / transcription factor (RefSeq) from Arabidopsis thaliana (42% identity, 100% coverage)NP_172425 myb domain protein 61 from Arabidopsis thaliana	NA	NA	NA	AtMYB61, an R2R3-MYB transcription factor controlling stomatal aperture in Arabidopsis thaliana.	Current biology : CB	2005	http://doi.org/10.1016/j.cub.2005.06.041	16005292	http://www.ncbi.nlm.nih.gov/pubmed/16005292	Stomatal	More	250	250	100
Amtr	ATR_00045G01540	AT1G35515	Arabidopsis thaliana	55% identity	35% coverage	NA;HOS10 (HIGH RESPONSE TO OSMOTIC STRESS 10); DNA binding / transcription regulator (RefSeq) from Arabidopsis thaliana (55% identity, 35% coverage)	NA	NA	NA	TOPOISOMERASE 6B is involved in chromatin remodelling associated with control of carbon partitioning into secondary metabolites and cell walls, and epidermal morphogenesis in Arabidopsis	Journal of experimental botany	2014	http://www.ncbi.nlm.nih.gov/pmc/articles/PMC4112631	NA	NA	Stomatal	NA	250	250	100
Amtr	ATR_00045G01540	NP_172358	Arabidopsis thaliana	57% identity	28% coverage	NA;MYB60 (myb domain protein 60); DNA binding / transcription factor (RefSeq) from Arabidopsis thaliana (57% identity, 28% coverage)NP_172358 myb domain protein 60 from Arabidopsis thaliana;MYB60 (myb domain protein 60); DNA binding / transcription factor (RefSeq) from Arabidopsis thaliana (57% identity, 28% coverage)NP_172358 myb domain protein 60 from Arabidopsis thaliana	NA	NA	NA	Transcriptional regulatory networks in Arabidopsis thaliana during single and combined stresses	Nucleic acids research	2016	http://www.ncbi.nlm.nih.gov/pmc/articles/PMC4838348	NA	NA	Stomatal	More	250	250	100
Amtr	ATR_00045G01540	NP_172358	Arabidopsis thaliana	57% identity	28% coverage	NA;MYB60 (myb domain protein 60); DNA binding / transcription factor (RefSeq) from Arabidopsis thaliana (57% identity, 28% coverage)NP_172358 myb domain protein 60 from Arabidopsis thaliana;MYB60 (myb domain protein 60); DNA binding / transcription factor (RefSeq) from Arabidopsis thaliana (57% identity, 28% coverage)NP_172358 myb domain protein 60 from Arabidopsis thaliana	NA	NA	NA	A dual role for MYB60 in stomatal regulation and root growth of Arabidopsis thaliana under drought stress.	Plant molecular biology	2011	http://doi.org/10.1007/s11103-011-9796-7	21637967	http://www.ncbi.nlm.nih.gov/pubmed/21637967	Stomatal	More	250	250	100
Amtr	ATR_00045G01540	NP_172358	Arabidopsis thaliana	57% identity	28% coverage	NA;MYB60 (myb domain protein 60); DNA binding / transcription factor (RefSeq) from Arabidopsis thaliana (57% identity, 28% coverage)NP_172358 myb domain protein 60 from Arabidopsis thaliana;MYB60 (myb domain protein 60); DNA binding / transcription factor (RefSeq) from Arabidopsis thaliana (57% identity, 28% coverage)NP_172358 myb domain protein 60 from Arabidopsis thaliana	NA	NA	NA	Phytochrome B is involved in mediating red light-induced stomatal opening in Arabidopsis thaliana.	Molecular plant	2010	http://doi.org/10.1093/mp/ssp097	19965572	http://www.ncbi.nlm.nih.gov/pubmed/19965572	Stomatal	More	250	250	100
Amtr	ATR_00045G01540	NP_172358	Arabidopsis thaliana	57% identity	28% coverage	NA;MYB60 (myb domain protein 60); DNA binding / transcription factor (RefSeq) from Arabidopsis thaliana (57% identity, 28% coverage)NP_172358 myb domain protein 60 from Arabidopsis thaliana;MYB60 (myb domain protein 60); DNA binding / transcription factor (RefSeq) from Arabidopsis thaliana (57% identity, 28% coverage)NP_172358 myb domain protein 60 from Arabidopsis thaliana	NA	NA	NA	A guard-cell-specific MYB transcription factor regulates stomatal movements and plant drought tolerance.	Current biology : CB	2005	http://doi.org/10.1016/j.cub.2005.05.048	16005291	http://www.ncbi.nlm.nih.gov/pubmed/16005291	Stomatal	More	250	250	100
Amtr	ATR_00045G01540	AT5G67300	Arabidopsis thaliana	48% identity	26% coverage	Transcription factor MYB44; Myb-related protein 44; AtMYB44; Myb-related protein R1; AtMYBR1;Transcription factor MYB44; Myb-related protein 44; AtMYB44; Myb-related protein R1; AtMYBR1 from Arabidopsis thaliana (48% identity, 26% coverage)NP_201531 myb domain protein r1 from Arabidopsis thalianaAT5G67300 MYBR1 (MYB DOMAIN PROTEIN R1); DNA binding / transcription factor (RefSeq) from Arabidopsis …	Transcription factor. Represses the expression of protein phosphatases 2C in response to abscisic acid (ABA). Confers resistance to abiotic stresses dependent of ABA.	NA	NA	Possible Involvement of MYB44-Mediated Stomatal Regulation in Systemic Resistance Induced by Penicillium simplicissimum GP17-2 in Arabidopsis	Microbes and environments	2016	http://www.ncbi.nlm.nih.gov/pmc/articles/PMC4912150	NA	NA	Stomatal	More	250	250	100
Amtr	ATR_00045G01540	MYB124	Glycine max	47% identity	27% coverage	NA;MYB transcription factor MYB124 from Glycine max (47% identity, 27% coverage)	NA	NA	NA	Early transcriptional response of soybean contrasting accessions to root dehydration	PloS one	2013	http://www.ncbi.nlm.nih.gov/pmc/articles/PMC3861472	NA	NA	Stomatal	NA	250	250	100
Amtr	ATR_00045G01540	MYB124	Glycine max	47% identity	27% coverage	NA;MYB transcription factor MYB124 from Glycine max (47% identity, 27% coverage)	NA	NA	NA	Transcription factors and regulation of photosynthetic and related metabolism under environmental stresses	Annals of botany	2009	http://www.ncbi.nlm.nih.gov/pmc/articles/PMC2707349	NA	NA	Stomatal	NA	250	250	100
Amtr	ATR_00045G01540	AT2G02820	Arabidopsis thaliana	36% identity	24% coverage	Transcription factor MYB88; Myb-related protein 88; AtMYB88;Transcription factor MYB88; Myb-related protein 88; AtMYB88 from Arabidopsis thaliana (36% identity, 24% coverage) (see paper)NP_001030957 myb domain protein 88 from Arabidopsis thalianaAT2G02820 MYB88 (myb domain protein 88); DNA binding / transcription factor (RefSeq) from Arabidopsis thaliana;Transcription factor MYB88; Myb-related pr…	Transcription factor that binds to DNA in promoters cis- regulatory element 5'-GGCGCGC-3' of cell cycle genes, including cyclins, cyclin-dependent kinases (CDKs), and components of the pre-replication complex (PubMed:20675570, PubMed:24687979). Binds to DNA in promoters cis-regulatory element 5'-AGCCG-3' of auxin regulated genes (e.g. PIN3 and PIN7) (PubMed:26578169). Together with FAMA and MYB12…	Interacts with RBR1.	Double mutants flp-7 myb88 and flp-1 myb88 have strong defects in stomata repartition with large stomatal clusters formation (PubMed:16155180). Increased accumulation of CDKB1-1 in the double mutant flp-1 myb88 (PubMed:20675570). Double mutants flp-1 myb88 have increased susceptibility to drought and high salt (NaCl), as well as increased rates of water loss; these phenotypes are associated with …	FOUR LIPS and MYB88 conditionally restrict the G1/S transition during stomatal formation.	Journal of experimental botany	2013	http://www.ncbi.nlm.nih.gov/pmc/articles/PMC3830495	NA	NA	Stomatal	NA	250	250	100
Amtr	ATR_00045G01540	AT2G02820	Arabidopsis thaliana	36% identity	24% coverage	Transcription factor MYB88; Myb-related protein 88; AtMYB88;Transcription factor MYB88; Myb-related protein 88; AtMYB88 from Arabidopsis thaliana (36% identity, 24% coverage) (see paper)NP_001030957 myb domain protein 88 from Arabidopsis thalianaAT2G02820 MYB88 (myb domain protein 88); DNA binding / transcription factor (RefSeq) from Arabidopsis thaliana;Transcription factor MYB88; Myb-related pr…	Transcription factor that binds to DNA in promoters cis- regulatory element 5'-GGCGCGC-3' of cell cycle genes, including cyclins, cyclin-dependent kinases (CDKs), and components of the pre-replication complex (PubMed:20675570, PubMed:24687979). Binds to DNA in promoters cis-regulatory element 5'-AGCCG-3' of auxin regulated genes (e.g. PIN3 and PIN7) (PubMed:26578169). Together with FAMA and MYB12…	Interacts with RBR1.	Double mutants flp-7 myb88 and flp-1 myb88 have strong defects in stomata repartition with large stomatal clusters formation (PubMed:16155180). Increased accumulation of CDKB1-1 in the double mutant flp-1 myb88 (PubMed:20675570). Double mutants flp-1 myb88 have increased susceptibility to drought and high salt (NaCl), as well as increased rates of water loss; these phenotypes are associated with …	Stomatal development in Arabidopsis	The Arabidopsis book	2013	http://www.ncbi.nlm.nih.gov/pmc/articles/PMC3711358	NA	NA	Stomatal	NA	250	250	100
Amtr	ATR_00022G03630	XP_015611990	Oryza sativa Japonica Group	35% identity	22% coverage	NA;E3 ubiquitin-protein ligase At1g63170 isoform X1 from Oryza sativa Japonica Group (35% identity, 22% coverage)	NA	NA	NA	The RING Finger Ubiquitin E3 Ligase OsHTAS Enhances Heat Tolerance by Promoting H2O2-Induced Stomatal Closure in Rice.	Plant physiology	2016	http://www.ncbi.nlm.nih.gov/pmc/articles/PMC4704569	NA	NA	Stomatal	NA	250	250	100
Amtr	ATR_00090G01050	AT1G04120	Arabidopsis thaliana	52% identity	89% coverage	ABC transporter C family member 5; ABC transporter ABCC.5; AtABCC5; EC 3.6.3.44; ATP-energized glutathione S-conjugate pump 5; Glutathione S-conjugate-transporting ATPase 5; Multidrug resistance-associated protein 5;ABC transporter C family member 5; ABC transporter ABCC.5; AtABCC5; EC 3.6.3.44; ATP-energized glutathione S-conjugate pump 5; Glutathione S-conjugate-transporting ATPase 5; Multidrug…	Pump for glutathione S-conjugates. Involved in regulation of K(+) and Na(+) cell content. Mediates resistance to NaCl and Li(+), confers sensitivity to sulfonylurea drugs such as glibenclamide (inducer of stomatal opening), and required for stomatal opening regulation by auxin, abscisic acid (ABA) and external Ca(2+). Transports oestradiol-17-(beta-D-glucuronide) (E(2)17G). Involved in the root a…	NA	Increase water use efficiency (PubMed:12943546). Low phytic acid levels in seed tissue (PubMed:19797057).	The ATP binding cassette transporter AtMRP5 modulates anion and calcium channel activities in Arabidopsis guard cells.	The Journal of biological chemistry	2007	http://doi.org/10.1074/jbc.M607926200	17098742	http://www.ncbi.nlm.nih.gov/pubmed/17098742	Stomatal	NA	486	250	51.44
Amtr	ATR_00090G01050	AT3G62700	Arabidopsis thaliana	44% identity	80% coverage	ABC transporter C family member 14; ABC transporter ABCC.14; AtABCC14; EC 3.6.3.44; ATP-energized glutathione S-conjugate pump 10; Glutathione S-conjugate-transporting ATPase 10; Multidrug resistance-associated protein 10;ABC transporter C family member 14; ABC transporter ABCC.14; AtABCC14; EC 3.6.3.44; ATP-energized glutathione S-conjugate pump 10; Glutathione S-conjugate-transporting ATPase 10…	Pump for glutathione S-conjugates.	NA	NA	Characterization of the cork oak transcriptome dynamics during acorn development	BMC plant biology	2015	http://www.ncbi.nlm.nih.gov/pmc/articles/PMC4479327	NA	NA	Stomatal	More	486	250	51.44
Amtr	ATR_00066G02200	NP_201470	Arabidopsis thaliana	30% identity	72% coverage	UDP-glycosyltransferase 72E2; EC 2.4.1.-; Hydroxycinnamate 4-beta-glucosyltransferase; EC 2.4.1.126;UDP-glycosyltransferase 72E2; EC 2.4.1.-; Hydroxycinnamate 4-beta-glucosyltransferase; EC 2.4.1.126 from Arabidopsis thaliana (30% identity, 72% coverage)AT5G66690 UGT72E2; UDP-glycosyltransferase/ coniferyl-alcohol glucosyltransferase/ transferase, transferring glycosyl groups (RefSeq) from Arabid…	Involved in the O-glucosylation of monolignols (alcohol monomers of lignin). Glucosylates conyferyl and sinapyl alcohols to coniferyl alcohol 4-O-glucoside and sinapyl alcohol 4-O- glucoside, respectively. Glucosylates conyferyl and sinapyl aldehydes. Possesses low activity with sinapate and ferulate as substrates.	NA	NA	Common and unique elements of the ABA-regulated transcriptome of Arabidopsis guard cells	BMC genomics	2011	http://www.ncbi.nlm.nih.gov/pmc/articles/PMC3115880	NA	NA	Stomatal	More	250	250	100
Amtr	ATR_00027G01590	NP_199783	Arabidopsis thaliana	41% identity	33% coverage	Endoglucanase 25; EC 3.2.1.4; Cellulase homolog OR16pep; Endo-1,4-beta glucanase 25; Protein KORRIGAN; Protein RADIALLY SWOLLEN 2;Endoglucanase 25; EC 3.2.1.4; Cellulase homolog OR16pep; Endo-1,4-beta glucanase 25; Protein KORRIGAN; Protein RADIALLY SWOLLEN 2 from Arabidopsis thaliana (41% identity, 33% coverage) (see paper)AT5G49720 ATGH9A1 (ARABIDOPSIS THALIANA GLYCOSYL HYDROLASE 9A1); cellulas…	Required for cellulose microfibrils formation. Involved in cell wall assembly during cell elongation and cell plate maturation in cytokinesis. Required for secondary cell wall formation in the developing xylem. May cycle through different intracellular compartments, including plasma membrane.	NA	Plants are extremely dwarf and show severe abnormal morphology with incomplete cell walls, aberrant cell plates and multinucleated cells.	Transcriptome analysis reveals the role of the root hairs as environmental sensors to maintain plant functions under water-deficiency conditions	Journal of experimental botany	2016	http://www.ncbi.nlm.nih.gov/pmc/articles/PMC4753848	NA	NA	Stomatal	More	116	116	100
Amtr	ATR_00038G01560	NP_173733	Arabidopsis thaliana	33% identity	14% coverage	Probable pectinesterase/pectinesterase inhibitor 6;Probable pectinesterase/pectinesterase inhibitor 6 from Arabidopsis thaliana (33% identity, 14% coverage)AT1G23200 pectinesterase family protein (RefSeq) from Arabidopsis thalianaNP_173733 Plant invertase/pectin methylesterase inhibitor superfamily from Arabidopsis thaliana;Probable pectinesterase/pectinesterase inhibitor 6 from Arabidopsis thali…	Acts in the modification of cell walls via demethylesterification of cell wall pectin.	NA	NA	Stomatal Function Requires Pectin De-methyl-esterification of the Guard Cell Wall	Current biology : CB	2016	http://www.ncbi.nlm.nih.gov/pmc/articles/PMC5106435	NA	NA	Stomatal	NA	100	97	97
Amtr	ATR_00031G00510	AT1G30290	Arabidopsis thaliana	24% identity	54% coverage	NA;hypothetical protein (RefSeq) from Arabidopsis thaliana (24% identity, 54% coverage)	NA	NA	NA	Boolean modeling of transcriptome data reveals novel modes of heterotrimeric G-protein action	Molecular systems biology	2010	http://www.ncbi.nlm.nih.gov/pmc/articles/PMC2913393	NA	NA	Stomatal	NA	1074	250	23.28
Amtr	ATR_00078G01610	NP_174279	Arabidopsis thaliana	67% identity	26% coverage	NA;WRKY71; transcription factor (RefSeq) from Arabidopsis thaliana (67% identity, 26% coverage)NP_174279 WRKY DNA-binding protein 71 from Arabidopsis thaliana;WRKY71; transcription factor (RefSeq) from Arabidopsis thaliana (67% identity, 26% coverage)NP_174279 WRKY DNA-binding protein 71 from Arabidopsis thaliana	NA	NA	NA	Genome wide expression profiling of two accession of G. herbaceum L. in response to drought	BMC genomics	2012	http://www.ncbi.nlm.nih.gov/pmc/articles/PMC3320563	NA	NA	Stomatal	NA	167	138	82.63
Amtr	ATR_00078G01610	AT2G04880	Arabidopsis thaliana	51% identity	17% coverage	NA;zinc-dependent activator protein-1 from Arabidopsis thaliana (51% identity, 17% coverage)AT2G04880 ZAP1 (ZINC-DEPENDENT ACTIVATOR PROTEIN-1); transcription activator/ transcription factor/ zinc ion binding (RefSeq) from Arabidopsis thaliana;zinc-dependent activator protein-1 from Arabidopsis thaliana (51% identity, 17% coverage)AT2G04880 ZAP1 (ZINC-DEPENDENT ACTIVATOR PROTEIN-1); transcription…	NA	NA	NA	WRKY1 regulates stomatal movement in drought-stressed Arabidopsis thaliana.	Plant molecular biology	2016	http://doi.org/10.1007/s11103-016-0441-3	26820136	http://www.ncbi.nlm.nih.gov/pubmed/26820136	Stomatal	NA	167	138	82.63
Amtr	ATR_00078G01610	NP_191199	Arabidopsis thaliana	39% identity	25% coverage	NA;WRKY70; transcription factor/ transcription repressor (RefSeq) from Arabidopsis thaliana (39% identity, 25% coverage)NP_191199 WRKY DNA-binding protein 70 from Arabidopsis thaliana;WRKY70; transcription factor/ transcription repressor (RefSeq) from Arabidopsis thaliana (39% identity, 25% coverage)NP_191199 WRKY DNA-binding protein 70 from Arabidopsis thaliana	NA	NA	NA	Defense-related transcription factors WRKY70 and WRKY54 modulate osmotic stress tolerance by regulating stomatal aperture in Arabidopsis.	The New phytologist	2013	http://www.ncbi.nlm.nih.gov/pmc/articles/PMC4284015	NA	NA	Stomatal	More	167	138	82.63
Amtr	ATR_00078G01610	AT2G46400	Arabidopsis thaliana	36% identity	34% coverage	Probable WRKY transcription factor 46; WRKY DNA-binding protein 46;Probable WRKY transcription factor 46; WRKY DNA-binding protein 46 from Arabidopsis thaliana (36% identity, 34% coverage) (see paper)NP_182163 WRKY DNA-binding protein 46 from Arabidopsis thalianaAT2G46400 WRKY46; transcription factor (RefSeq) from Arabidopsis thaliana;Probable WRKY transcription factor 46; WRKY DNA-binding protei…	Transcription factor involved in the regulation of osmotic stress responses and stomatal movement (PubMed:24773321). Interacts specifically with the W box (5'-(T)TGAC[CT]-3'), a frequently occurring elicitor-responsive cis-acting element (By similarity).	NA	Decreased tolerance to dehydration and salt stress.	Transcription factor WRKY46 regulates osmotic stress responses and stomatal movement independently in Arabidopsis.	The Plant journal : for cell and molecular biology	2014	http://doi.org/10.1111/tpj.12538	24773321	http://www.ncbi.nlm.nih.gov/pubmed/24773321	Stomatal	More	167	138	82.63
Amtr	ATR_00078G01610	NP_181607	Arabidopsis thaliana	46% identity	16% coverage	NA;WRKY54; transcription factor (RefSeq) from Arabidopsis thaliana (46% identity, 16% coverage)NP_181607 WRKY DNA-binding protein 54 from Arabidopsis thaliana;WRKY54; transcription factor (RefSeq) from Arabidopsis thaliana (46% identity, 16% coverage)NP_181607 WRKY DNA-binding protein 54 from Arabidopsis thaliana	NA	NA	NA	Defense-related transcription factors WRKY70 and WRKY54 modulate osmotic stress tolerance by regulating stomatal aperture in Arabidopsis.	The New phytologist	2013	http://www.ncbi.nlm.nih.gov/pmc/articles/PMC4284015	NA	NA	Stomatal	More	167	138	82.63
Amtr	ATR_00106G00210	NP_001331906	Arabidopsis thaliana	39% identity	29% coverage	NA;GOLDEN2-like 2 from Arabidopsis thaliana (39% identity, 29% coverage)	NA	NA	NA	GOLDEN 2-LIKE transcription factors for chloroplast development affect ozone tolerance through the regulation of stomatal movement.	Proceedings of the National Academy of Sciences of the United States of America	2016	http://www.ncbi.nlm.nih.gov/pmc/articles/PMC4839443	NA	NA	Stomatal	NA	111	111	100
Amtr	ATR_00106G00210	NP_850600	Arabidopsis thaliana	54% identity	9% coverage	NA;response regulator 1 from Arabidopsis thaliana (54% identity, 9% coverage)	NA	NA	NA	Arabidopsis type B cytokinin response regulators ARR1, ARR10, and ARR12 negatively regulate plant responses to drought.	Proceedings of the National Academy of Sciences of the United States of America	2016	http://www.ncbi.nlm.nih.gov/pmc/articles/PMC4801291	NA	NA	Stomatal	More	111	111	100
Amtr	ATR_00106G00210	NP_565476	Arabidopsis thaliana	46% identity	20% coverage	Transcription activator GLK1; GBF'S PRO-RICH REGION-INTERACTING factor 1; Golden2-like protein 1; AtGLK1;Transcription activator GLK1; GBF'S PRO-RICH REGION-INTERACTING factor 1; Golden2-like protein 1; AtGLK1 from Arabidopsis thaliana (46% identity, 20% coverage) (see paper)AT2G20570 GPRI1 (GBF'S PRO-RICH REGION-INTERACTING FACTOR 1); transcription factor/ transcription regulator (RefSeq) from A…	Transcriptional activator that functions with GLK2 to promote chloroplast development. Acts as an activator of nuclear photosynthetic genes involved in chlorophyll biosynthesis, light harvesting, and electron transport. Acts in a cell-autonomous manner to coordinate and maintain the photosynthetic apparatus within individual cells. May function in photosynthetic capacity optimization by integrati…	Interacts with NAC92.	No visible phenotype (PubMed:12220263). Pale-green seedlings in double mutants glk1/glk2 (PubMed:23459204).	GOLDEN 2-LIKE transcription factors for chloroplast development affect ozone tolerance through the regulation of stomatal movement.	Proceedings of the National Academy of Sciences of the United States of America	2016	http://www.ncbi.nlm.nih.gov/pmc/articles/PMC4839443	NA	NA	Stomatal	More	111	111	100
Amtr	ATR_00106G00210	AT4G31920	Arabidopsis thaliana	51% identity	10% coverage	Two-component response regulator ARR10; Receiver-like protein 4;Two-component response regulator ARR10; Receiver-like protein 4 from Arabidopsis thaliana (51% identity, 10% coverage) (see paper)NP_194920 response regulator 10 from Arabidopsis thalianaAT4G31920 ARR10 (ARABIDOPSIS RESPONSE REGULATOR 10); transcription factor/ two-component response regulator (RefSeq) from Arabidopsis thaliana;Two-c…	Transcriptional activator that binds specifically to the DNA sequence 5'-[AG]GATT-3'. Functions as a response regulator involved in His-to-Asp phosphorelay signal transduction system. Phosphorylation of the Asp residue in the receiver domain activates the ability of the protein to promote the transcription of target genes. Could directly activate some type-A response regulators in response to cyt…	Binds the target DNA as a monomer	NA	Arabidopsis type B cytokinin response regulators ARR1, ARR10, and ARR12 negatively regulate plant responses to drought.	Proceedings of the National Academy of Sciences of the United States of America	2016	http://www.ncbi.nlm.nih.gov/pmc/articles/PMC4801291	NA	NA	Stomatal	NA	111	111	100
Amtr	ATR_00106G00210	AT2G25180	Arabidopsis thaliana	56% identity	9% coverage	Two-component response regulator ARR12;Two-component response regulator ARR12 from Arabidopsis thaliana (56% identity, 9% coverage)NP_180090 response regulator 12 from Arabidopsis thalianaAT2G25180 ARR12 (ARABIDOPSIS RESPONSE REGULATOR 12); transcription factor/ two-component response regulator (RefSeq) from Arabidopsis thaliana;Two-component response regulator ARR12 from Arabidopsis thaliana (56…	Transcriptional activator that binds specifically to the DNA sequence 5'-[AG]GATT-3'. Functions as a response regulator involved in His-to-Asp phosphorelay signal transduction system. Phosphorylation of the Asp residue in the receiver domain activates the ability of the protein to promote the transcription of target genes. Could directly activate some type-A response regulators in response to cyt…	Binds the target DNA as a monomer.	NA	Arabidopsis type B cytokinin response regulators ARR1, ARR10, and ARR12 negatively regulate plant responses to drought.	Proceedings of the National Academy of Sciences of the United States of America	2016	http://www.ncbi.nlm.nih.gov/pmc/articles/PMC4801291	NA	NA	Stomatal	NA	111	111	100
Amtr	ATR_00044G01600	AT1G30290	Arabidopsis thaliana	23% identity	49% coverage	NA;hypothetical protein (RefSeq) from Arabidopsis thaliana (23% identity, 49% coverage)	NA	NA	NA	Boolean modeling of transcriptome data reveals novel modes of heterotrimeric G-protein action	Molecular systems biology	2010	http://www.ncbi.nlm.nih.gov/pmc/articles/PMC2913393	NA	NA	Stomatal	NA	983	250	25.43
Amtr	ATR_00004G01180	AT2G27150	Arabidopsis thaliana	53% identity	99% coverage	Abscisic-aldehyde oxidase; EC 1.2.3.14; Aldehyde oxidase 3; AO-3; AtAO-3; AtAO4; Indole-3-acetaldehyde oxidase; IAA oxidase; EC 1.2.3.7;Abscisic-aldehyde oxidase; EC 1.2.3.14; Aldehyde oxidase 3; AO-3; AtAO-3; AtAO4; Indole-3-acetaldehyde oxidase; IAA oxidase; EC 1.2.3.7 from Arabidopsis thaliana (53% identity, 99% coverage) (see paper)NP_180283 abscisic aldehyde oxidase 3 from Arabidopsis thalia…	In higher plants aldehyde oxidases (AO) appear to be homo- and heterodimeric assemblies of AO subunits with probably different physiological functions. AO-delta seems to be involved in the last step of abscisic acid biosynthesis, at least in leaves and seeds. In vitro, AO-delta oxidizes abscisic aldehyde to abscisic acid (ABA). In vitro, AO-delta also uses indole-3- aldehyde (IAld), benzaldehyde,…	Aldehyde oxidases (AO) are homodimers and heterodimers of AO subunits. AO-delta is a AAO3 homodimer. AAO3 also forms a dimer with AAO2. Interacts with PUB44, and this interaction probably results in targeting of this protein to the proteasome.	Impaired abscisic acid (ABA) biosynthesis.	Transient expression of AtNCED3 and AAO3 genes in guard cells causes stomatal closure in Vicia faba.	Journal of plant research	2008	http://doi.org/10.1007/s10265-007-0127-7	18060348	http://www.ncbi.nlm.nih.gov/pubmed/18060348	Stomatal	More	219	192	87.67
Amtr	ATR_00044G01300	AT1G04110	Arabidopsis thaliana	40% identity	26% coverage	Subtilisin-like protease SBT1.2; EC 3.4.21.-; Cucumisin-like serine protease SDD1; Protein STOMATAL DENSITY AND DISTRIBUTION 1; Subtilase subfamily 1 member 2; AtSBT1.2; Subtilisin-like protease SDD1;Subtilisin-like protease SBT1.2; EC 3.4.21.-; Cucumisin-like serine protease SDD1; Protein STOMATAL DENSITY AND DISTRIBUTION 1; Subtilase subfamily 1 member 2; AtSBT1.2; Subtilisin-like protease SDD1…	Serine protease involved in the negative regulation of stomatal density and distribution. Not active on EPFL6 (AC Q1PEY6) (PubMed:20056678). Positive regulator of water use efficiency (WUE).	NA	Increased stomatal density and formation of clustered stomata by enhanced stomatal development initiation and extension of stomatal cell lineages. No major impact on photosynthesis, except 30% higher CO2 assimilation rates in low- light-adapted plants exposed to high light intensities.	Regulation of stomatal density by the GTL1 transcription factor for improving water use efficiency.	Plant signaling & behavior	2011	http://www.ncbi.nlm.nih.gov/pmc/articles/PMC3257799	NA	NA	Stomatal	NA	120	119	99.17
Amtr	ATR_00044G01300	AT1G04110	Arabidopsis thaliana	40% identity	26% coverage	Subtilisin-like protease SBT1.2; EC 3.4.21.-; Cucumisin-like serine protease SDD1; Protein STOMATAL DENSITY AND DISTRIBUTION 1; Subtilase subfamily 1 member 2; AtSBT1.2; Subtilisin-like protease SDD1;Subtilisin-like protease SBT1.2; EC 3.4.21.-; Cucumisin-like serine protease SDD1; Protein STOMATAL DENSITY AND DISTRIBUTION 1; Subtilase subfamily 1 member 2; AtSBT1.2; Subtilisin-like protease SDD1…	Serine protease involved in the negative regulation of stomatal density and distribution. Not active on EPFL6 (AC Q1PEY6) (PubMed:20056678). Positive regulator of water use efficiency (WUE).	NA	Increased stomatal density and formation of clustered stomata by enhanced stomatal development initiation and extension of stomatal cell lineages. No major impact on photosynthesis, except 30% higher CO2 assimilation rates in low- light-adapted plants exposed to high light intensities.	Stomatal development in Arabidopsis	The Arabidopsis book	2013	http://www.ncbi.nlm.nih.gov/pmc/articles/PMC3711358	NA	NA	Stomatal	NA	120	119	99.17
Amtr	ATR_00044G01300	AT1G20160	Arabidopsis thaliana	39% identity	19% coverage	CO(2)-response secreted protease; Subtilisin-like serine protease; AtSBT5.2; Tripeptidyl-peptidase II; EC 3.4.14.10;CO(2)-response secreted protease; Subtilisin-like serine protease; AtSBT5.2; Tripeptidyl-peptidase II; EC 3.4.14.10 from Arabidopsis thaliana (39% identity, 19% coverage) (see paper)NP_564107 Subtilisin-like serine endopeptidase family protein from Arabidopsis thalianaAT1G20160 ATSB…	Mediates CO(2)-controlled stomatal development by cleaving peptide EPF2 (AC Q8LC53). Not active on peptides EPF1 (AC Q8S8I4) or stomagen (AC Q9SV72).	NA	Increased stomata number at elevated CO(2) concentration and increased number of epidermal cells.	Carbonic anhydrases, EPF2 and a novel protease mediate CO2 control of stomatal development.	Nature	2014	http://www.ncbi.nlm.nih.gov/pmc/articles/PMC4274335	NA	NA	Stomatal	More	120	119	99.17
Amtr	ATR_00110G00810	NP_201470	Arabidopsis thaliana	34% identity	21% coverage	UDP-glycosyltransferase 72E2; EC 2.4.1.-; Hydroxycinnamate 4-beta-glucosyltransferase; EC 2.4.1.126;UDP-glycosyltransferase 72E2; EC 2.4.1.-; Hydroxycinnamate 4-beta-glucosyltransferase; EC 2.4.1.126 from Arabidopsis thaliana (34% identity, 21% coverage)AT5G66690 UGT72E2; UDP-glycosyltransferase/ coniferyl-alcohol glucosyltransferase/ transferase, transferring glycosyl groups (RefSeq) from Arabid…	Involved in the O-glucosylation of monolignols (alcohol monomers of lignin). Glucosylates conyferyl and sinapyl alcohols to coniferyl alcohol 4-O-glucoside and sinapyl alcohol 4-O- glucoside, respectively. Glucosylates conyferyl and sinapyl aldehydes. Possesses low activity with sinapate and ferulate as substrates.	NA	NA	Common and unique elements of the ABA-regulated transcriptome of Arabidopsis guard cells	BMC genomics	2011	http://www.ncbi.nlm.nih.gov/pmc/articles/PMC3115880	NA	NA	Stomatal	More	250	250	100
Amtr	ATR_00013G01330	AT2G34510	Arabidopsis thaliana	33% identity	94% coverage	NA;hypothetical protein (RefSeq) from Arabidopsis thaliana (33% identity, 94% coverage)	NA	NA	NA	Direct roles of SPEECHLESS in the specification of stomatal self-renewing cells	Science (New York, N.Y.)	2014	http://www.ncbi.nlm.nih.gov/pmc/articles/PMC4390554	NA	NA	Stomatal	NA	14	10	71.43
Amtr	ATR_00078G01640	AT1G22770	Arabidopsis thaliana	69% identity	97% coverage	Protein GIGANTEA;Protein GIGANTEA from Arabidopsis thaliana (69% identity, 97% coverage)NP_564180 gigantea protein (GI) from Arabidopsis thalianaAT1G22770 GI (GIGANTEA) (RefSeq) from Arabidopsis thaliana;Protein GIGANTEA from Arabidopsis thaliana (69% identity, 97% coverage)NP_564180 gigantea protein (GI) from Arabidopsis thalianaAT1G22770 GI (GIGANTEA) (RefSeq) from Arabidopsis thaliana	Involved in regulation of circadian rhythm and photoperiodic flowering. May play a role in maintenance of circadian amplitude and period length. Is involved in phytochrome B signaling. Stabilizes ADO3 and the circadian photoreceptor ADO1/ZTL. Regulates 'CONSTANS' (CO) in the long-day flowering pathway by modulating the ADO3-dependent protein stability of CDF1 and CDF2, but is not essential to act…	Interacts with SPY, ADO1 (via N-terminus) and ADO2. Interacts (via N-terminus) with CDF1 and ADO3 (via N-terminus).	NA	TWIN SISTER OF FT, GIGANTEA, and CONSTANS have a positive but indirect effect on blue light-induced stomatal opening in Arabidopsis.	Plant physiology	2013	http://www.ncbi.nlm.nih.gov/pmc/articles/PMC3707529	NA	NA	Stomatal	More	6	6	100
Amtr	ATR_00036G00220	AT5G61030	Arabidopsis thaliana	42% identity	20% coverage	Glycine-rich RNA-binding protein 3, mitochondrial; AtGR-RBP3; AtRBG3; Mitochondrial RNA-binding protein 2a; At-mRBP2a;Glycine-rich RNA-binding protein 3, mitochondrial; AtGR-RBP3; AtRBG3; Mitochondrial RNA-binding protein 2a; At-mRBP2a from Arabidopsis thaliana (42% identity, 20% coverage)AT5G61030 GR-RBP3 (glycine-rich RNA-binding protein 3); ATP binding / RNA binding (RefSeq) from Arabidopsis t…	Possibly has a role in RNA transcription or processing during stress.	NA	NA	Using the Yeast Three-Hybrid System to Identify Proteins that Interact with a Phloem-Mobile mRNA	Frontiers in plant science	2012	http://www.ncbi.nlm.nih.gov/pmc/articles/PMC3427875	NA	NA	Stomatal	NA	401	250	62.34
Amtr	ATR_00036G01690	AT2G19690	Arabidopsis thaliana	60% identity	69% coverage	Phospholipase A2-beta; EC 3.1.1.4; Secretory phospholipase A2-beta; AtsPLA2-beta;Phospholipase A2-beta; EC 3.1.1.4; Secretory phospholipase A2-beta; AtsPLA2-beta from Arabidopsis thaliana (60% identity, 69% coverage) (see paper)NP_179559 phospholipase A2-beta from Arabidopsis thalianaAT2G19690 PLA2-BETA (PHOSPHOLIPASE A2-BETA); calcium ion binding / phospholipase A2 (RefSeq) from Arabidopsis thal…	PA2 catalyzes the calcium-dependent hydrolysis of the 2- acyl groups in 3-sn-phosphoglycerides. Releases lysophospholipids (LPLs) and free fatty acids (FFAs) from membrane phospholipids in response to hormones and other external stimuli. Regulates the process of cell elongation and plays important roles in shoot gravitropism by mediating auxin-induced cell elongation. Involved in stomatal opening…	NA	RNAi mutant exhibits delayed light-induced stomatal opening.	Phospholipase A2beta mediates light-induced stomatal opening in Arabidopsis.	Journal of experimental botany	2008	http://www.ncbi.nlm.nih.gov/pmc/articles/PMC2561155	NA	NA	Stomatal	NA	13	13	100
Amtr	ATR_00036G01690	NP_565337	Arabidopsis thaliana	33% identity	82% coverage	Phospholipase A2-alpha; EC 3.1.1.4; Secretory phospholipase A2-alpha; AtsPLA2-alpha;Phospholipase A2-alpha; EC 3.1.1.4; Secretory phospholipase A2-alpha; AtsPLA2-alpha from Arabidopsis thaliana (33% identity, 82% coverage) (see paper)AT2G06925 PLA2-ALPHA; phospholipase A2 (RefSeq) from Arabidopsis thalianaNP_565337 Phospholipase A2 family protein from Arabidopsis thaliana;Phospholipase A2-alpha; …	PA2 catalyzes the calcium-dependent hydrolysis of the 2- acyl groups in 3-sn-phosphoglycerides. Releases lysophospholipids (LPLs) and free fatty acids (FFAs) from membrane phospholipids in response to hormones and other external stimuli. Modulates the trafficking of PIN proteins to the plasma membrane (PubMed:16140037, PubMed:20525850). Negatively regulates MYB30 transcriptional activity and hype…	Interacts with MYB30.	NA	Phospholipase A2beta mediates light-induced stomatal opening in Arabidopsis	Journal of experimental botany	2008	http://www.ncbi.nlm.nih.gov/pmc/articles/PMC2561155	NA	NA	Stomatal	NA	13	13	100
Amtr	ATR_00006G02100	AT4G01120	Arabidopsis thaliana	37% identity	25% coverage	G-box-binding factor 2; bZIP transcription factor 54; AtbZIP54;G-box-binding factor 2; bZIP transcription factor 54; AtbZIP54 from Arabidopsis thaliana (37% identity, 25% coverage) (see paper)AT4G01120 GBF2 (G-BOX BINDING FACTOR 2); DNA binding / sequence-specific DNA binding / transcription factor (RefSeq) from Arabidopsis thaliana	Binds to the G-box motif (5'-CCACGTGG-3') of the rbcS-1A gene promoter. G-box and G-box-like motifs are cis-acting elements defined in promoters of certain plant genes which are regulated by such diverse stimuli as light-induction or hormone control. GBF2 is found to bind asymmetrically to the G-box.	DNA-binding heterodimer. Interacts with GBF4 (PubMed:8146148). Interacts with BZIP16 and BZIP68 (PubMed:18315949).	NA	Common and unique elements of the ABA-regulated transcriptome of Arabidopsis guard cells	BMC genomics	2011	http://www.ncbi.nlm.nih.gov/pmc/articles/PMC3115880	NA	NA	Stomatal	NA	71	71	100
Amtr	ATR_00006G02100	AT1G45249, NP_849777	Arabidopsis thaliana	56% identity	11% coverage	ABSCISIC ACID-INSENSITIVE 5-like protein 5; ABA-responsive element-binding protein 1; Abscisic acid responsive elements-binding factor 2; ABRE-binding factor 2; bZIP transcription factor 36; AtbZIP36;ABSCISIC ACID-INSENSITIVE 5-like protein 5; ABA-responsive element-binding protein 1; Abscisic acid responsive elements-binding factor 2; ABRE-binding factor 2; bZIP transcription factor 36; AtbZIP36…	Involved in ABA and stress responses and acts as a positive component of glucose signal transduction. Functions as transcriptional activator in the ABA-inducible expression of rd29B. Binds specifically to the ABA-responsive element (ABRE) of the rd29B gene promoter.	DNA-binding heterodimer (By similarity). Interacts with ARIA.	Defective in glucose response and grows faster. Exhibits abscisic acid (ABA) insensitivity.	Characterization of the cork oak transcriptome dynamics during acorn development	BMC plant biology	2015	http://www.ncbi.nlm.nih.gov/pmc/articles/PMC4479327	NA	NA	Stomatal	More	71	71	100
Amtr	ATR_00153G00160	AT2G26330	Arabidopsis thaliana	36% identity	13% coverage	LRR receptor-like serine/threonine-protein kinase ERECTA; EC 2.7.11.1; Protein QUANTITATIVE RESISTANCE TO PLECTOSPHAERELLA 1; Protein QUANTITATIVE RESISTANCE TO RALSTONIA SOLANACEARUM 1; Protein TRANSPIRATION EFFICIENCY 1;LRR receptor-like serine/threonine-protein kinase ERECTA; EC 2.7.11.1; Protein QUANTITATIVE RESISTANCE TO PLECTOSPHAERELLA 1; Protein QUANTITATIVE RESISTANCE TO RALSTONIA SOLANA…	Receptor kinase that, together with ERL1 and ERL2, regulates aerial architecture, including inflorescence (e.g. shoot apical meristem-originating organ shape, elongation of the internode and pedicels, and adaxial-abaxial polarity), and stomatal patterning (e.g. density and clustering), probably by tuning cell division and expansion. Redundantly involved with ERL1 in procambial development regulat…	Homodimer and heterodimer with ERL1. Interacts with EPF1, EPF2, EPFL4, EPFL5 and EPFL6.	In er-104 and er-105, small curly leaves and compact inflorescence with short thick siliques, increased canalization of rosette leaf number during long days.	Competitive binding of antagonistic peptides fine-tunes stomatal patterning.	Nature	2015	http://www.ncbi.nlm.nih.gov/pmc/articles/PMC4532310	NA	NA	Stomatal	More	720	250	34.72
Amtr	ATR_00153G00160	AT4G39400, NP_195650	Arabidopsis thaliana	37% identity	10% coverage	Protein BRASSINOSTEROID INSENSITIVE 1; AtBRI1; EC 2.7.10.1; EC 2.7.11.1; Brassinosteroid LRR receptor kinase;Protein BRASSINOSTEROID INSENSITIVE 1; AtBRI1; EC 2.7.10.1; EC 2.7.11.1; Brassinosteroid LRR receptor kinase from Arabidopsis thaliana (37% identity, 10% coverage) (see paper)NP_195650 BRI1 (BRASSINOSTEROID INSENSITIVE 1); kinase/ protein binding / protein heterodimerization/ protein homod…	Receptor with a dual specificity kinase activity acting on both serine/threonine- and tyrosine-containing substrates. Regulates, in response to brassinosteroid binding, a signaling cascade involved in plant development, including expression of light- and stress-regulated genes, promotion of cell elongation, normal leaf and chloroplast senescence, and flowering. Binds brassinolide, and less effect…	Monomer or homodimer in the plasma membrane. Heterodimer with BAK1 in the endosomes. Interacts with SERK1 and TTL in a kinase-dependent manner. Component of the SERK1 signaling complex, composed of KAPP, CDC48A, GRF6 or GRF7, SERK1, SERK2, SERK3/BAK1 and BRI1. Interacts with CDG1 (PubMed:21855796). No interactions with PSKR1 or CNGC17 (PubMed:26071421). Interacts with BIK1 (PubMed:23818580). Inte…	Dwarf phenotype and aberrant leaf shape.	BRI1-Associated Receptor Kinase 1 Regulates Guard Cell ABA Signaling Mediated by Open Stomata 1 in Arabidopsis.	Molecular plant	2016	http://doi.org/10.1016/j.molp.2015.12.014	26724418	http://www.ncbi.nlm.nih.gov/pubmed/26724418	Stomatal	More	720	250	34.72
Amtr	ATR_00153G00160	AT1G75640	Arabidopsis thaliana	35% identity	9% coverage	NA;Leucine-rich receptor-like protein kinase family protein from Arabidopsis thaliana (35% identity, 9% coverage)AT1G75640 leucine-rich repeat family protein / protein kinase family protein (RefSeq) from Arabidopsis thaliana;Leucine-rich receptor-like protein kinase family protein from Arabidopsis thaliana (35% identity, 9% coverage)AT1G75640 leucine-rich repeat family protein / protein kinase fa…	NA	NA	NA	The Arabidopsis leucine-rich repeat receptor-like kinase MUSTACHES enforces stomatal bilateral symmetry in Arabidopsis.	The Plant journal : for cell and molecular biology	2015	http://doi.org/10.1111/tpj.12757	25594156	http://www.ncbi.nlm.nih.gov/pubmed/25594156	Stomatal	NA	720	250	34.72
Amtr	ATR_00153G00160	AT5G46330	Arabidopsis thaliana	34% identity	10% coverage	LRR receptor-like serine/threonine-protein kinase FLS2; EC 2.7.11.1; Protein FLAGELLIN-SENSING 2; Protein FLAGELLIN-SENSITIVE 2;LRR receptor-like serine/threonine-protein kinase FLS2; EC 2.7.11.1; Protein FLAGELLIN-SENSING 2; Protein FLAGELLIN-SENSITIVE 2 from Arabidopsis thaliana (34% identity, 10% coverage)NP_199445 Leucine-rich receptor-like protein kinase family protein from Arabidopsis thali…	Constitutes the pattern-recognition receptor (PPR) that determines the specific perception of flagellin (flg22), a potent elicitor of the defense response to pathogen-associated molecular patterns (PAMPs). Flagellin-binding to the receptor is the first step to initiate the innate immune MAP kinase signaling cascade (MEKK1, MKK4/MKK5 and MPK3/MPK6), resulting in enhanced resistance against pathoge…	Heterodimer with BAK1 (PubMed:24114786). Interacts with KAPP. Interacts with BAK1. Does not form homodimer. Interacts with SERK3/BAK1, SERK4/BKK1, SERK1 and SERK2 in a specific ligand- induced manner. Interacts with P.syringae AvrPto1, AvrPtoB and (via the kinase and cytoplasmic domains) hopD2. Component of large complexes containing, at least, FLS2 and ACD6 in endoplasmic reticulum and plasma me…	NA	The FLS2-associated kinase BIK1 directly phosphorylates the NADPH oxidase RbohD to control plant immunity.	Cell host & microbe	2014	http://doi.org/10.1016/j.chom.2014.02.009	24629339	http://www.ncbi.nlm.nih.gov/pubmed/24629339	Stomatal	More	720	250	34.72
Amtr	ATR_00019G03790	AT1G43900	Arabidopsis thaliana	60% identity	72% coverage	NA;protein phosphatase 2C, putative / PP2C, putative (RefSeq) from Arabidopsis thaliana (60% identity, 72% coverage)	NA	NA	NA	Vascular gene expression: a hypothesis	Frontiers in plant science	2013	http://www.ncbi.nlm.nih.gov/pmc/articles/PMC3713349	NA	NA	Stomatal	NA	227	224	98.68
Amtr	ATR_00019G03790	NP_181547	Arabidopsis thaliana	41% identity	63% coverage	NA;ATHPP2C5; catalytic/ protein serine/threonine phosphatase (RefSeq) from Arabidopsis thaliana (41% identity, 63% coverage)NP_181547 phosphatase 2C5 from Arabidopsis thaliana;ATHPP2C5; catalytic/ protein serine/threonine phosphatase (RefSeq) from Arabidopsis thaliana (41% identity, 63% coverage)NP_181547 phosphatase 2C5 from Arabidopsis thaliana	NA	NA	NA	Stomatal development in Arabidopsis	The Arabidopsis book	2013	http://www.ncbi.nlm.nih.gov/pmc/articles/PMC3711358	NA	NA	Stomatal	More	227	224	98.68
Amtr	ATR_00019G03790	NP_181547	Arabidopsis thaliana	41% identity	63% coverage	NA;ATHPP2C5; catalytic/ protein serine/threonine phosphatase (RefSeq) from Arabidopsis thaliana (41% identity, 63% coverage)NP_181547 phosphatase 2C5 from Arabidopsis thaliana;ATHPP2C5; catalytic/ protein serine/threonine phosphatase (RefSeq) from Arabidopsis thaliana (41% identity, 63% coverage)NP_181547 phosphatase 2C5 from Arabidopsis thaliana	NA	NA	NA	The Arabidopsis mitogen-activated protein kinase phosphatase PP2C5 affects seed germination, stomatal aperture, and abscisic acid-inducible gene expression.	Plant physiology	2010	http://www.ncbi.nlm.nih.gov/pmc/articles/PMC2899920	NA	NA	Stomatal	More	227	224	98.68
Amtr	ATR_00019G03790	AT4G26080	Arabidopsis thaliana	37% identity	56% coverage	Protein phosphatase 2C 56; AtPP2C56; EC 3.1.3.16; Protein ABSCISIC ACID-INSENSITIVE 1; Protein phosphatase 2C ABI1; PP2C ABI1;Protein phosphatase 2C 56; AtPP2C56; EC 3.1.3.16; Protein ABSCISIC ACID-INSENSITIVE 1; Protein phosphatase 2C ABI1; PP2C ABI1 from Arabidopsis thaliana (37% identity, 56% coverage)NP_194338 Protein phosphatase 2C family protein from Arabidopsis thalianaAT4G26080 ABI1 (ABA …	Key component and repressor of the abscisic acid (ABA) signaling pathway that regulates numerous ABA responses, such as stomatal closure, osmotic water permeability of the plasma membrane (Pos), drought-induced resistance and rhizogenesis, response to glucose, high light stress, seed germination and inhibition of vegetative growth. During the stomatal closure regulation, modulates the inward calc…	Interacts with SPK1, ATHB-6, CIPK15/PKS3, GPX3, SRK2E/OST1, SRK2D, SRK2I, SCAR1, SCAR2, SCAR3 and SCARL. Binds to the PA released by the phospholipase D alpha 1 (PLDALPHA1) in response to ABA during the stomatal closure regulation. Interacts with ABA-bounded PYR1, PYL1, PYL2, PYL3, PYL4, PYL5, PYL6, PYL7, PYL8, PYL9, PYL10, and with free PYL2, PYL3, PYL4 and PYL13. Binds to RPL12B, CPK21 and CPK2…	NA	Transcriptome Analysis of Plant Hormone-Related Tomato (Solanum lycopersicum) Genes in a Sunlight-Type Plant Factory	PloS one	2015	http://www.ncbi.nlm.nih.gov/pmc/articles/PMC4666670	NA	NA	Stomatal	More	227	224	98.68
Amtr	ATR_00019G03790	AT5G66080	Arabidopsis thaliana	28% identity	53% coverage	NA;protein phosphatase 2C family protein / PP2C family protein (RefSeq) from Arabidopsis thaliana (28% identity, 53% coverage)	NA	NA	NA	Vascular gene expression: a hypothesis	Frontiers in plant science	2013	http://www.ncbi.nlm.nih.gov/pmc/articles/PMC3713349	NA	NA	Stomatal	NA	227	224	98.68
Amtr	ATR_00036G00860	AT4G00050	Arabidopsis thaliana	48% identity	13% coverage	Transcription factor UNE10; Basic helix-loop-helix protein 16; AtbHLH16; bHLH 16; Protein UNFERTILIZED EMBRYO SAC 10; Transcription factor EN 108; bHLH transcription factor bHLH016;Transcription factor UNE10; Basic helix-loop-helix protein 16; AtbHLH16; bHLH 16; Protein UNFERTILIZED EMBRYO SAC 10; Transcription factor EN 108; bHLH transcription factor bHLH016 from Arabidopsis thaliana (48% identi…	Required during the fertilization of ovules by pollen.	Homodimer.	Plants exhibit unfertilized ovules but normal pollen tube attraction.	Grafting triggers differential responses between scion and rootstock	PloS one	2015	http://www.ncbi.nlm.nih.gov/pmc/articles/PMC4395316	NA	NA	Stomatal	NA	105	105	100
Amtr	ATR_00036G00860	AT5G67110	Arabidopsis thaliana	49% identity	12% coverage	Transcription factor ALC; Basic helix-loop-helix protein 73; AtbHLH73; bHLH 73; Protein ALCATRAZ; Transcription factor EN 98; bHLH transcription factor bHLH073;Transcription factor ALC; Basic helix-loop-helix protein 73; AtbHLH73; bHLH 73; Protein ALCATRAZ; Transcription factor EN 98; bHLH transcription factor bHLH073 from Arabidopsis thaliana (49% identity, 12% coverage) (see paper)NP_201512 bas…	Required for the dehiscence of fruit, especially for the separation of the valve cells from the replum. Promotes the differentiation of a strip of labile nonlignified cells sandwiched between layers of lignified cells.	Homodimer.	NA	Grafting triggers differential responses between scion and rootstock	PloS one	2015	http://www.ncbi.nlm.nih.gov/pmc/articles/PMC4395316	NA	NA	Stomatal	NA	105	105	100
Amtr	ATR_00036G00860	AT1G51140	Arabidopsis thaliana	53% identity	14% coverage	NA;basic helix-loop-helix (bHLH) DNA-binding superfamily protein from Arabidopsis thaliana (53% identity, 14% coverage)AT1G51140 basic helix-loop-helix (bHLH) family protein (RefSeq) from Arabidopsis thaliana;basic helix-loop-helix (bHLH) DNA-binding superfamily protein from Arabidopsis thaliana (53% identity, 14% coverage)AT1G51140 basic helix-loop-helix (bHLH) family protein (RefSeq) from Arabi…	NA	NA	NA	Grafting triggers differential responses between scion and rootstock	PloS one	2015	http://www.ncbi.nlm.nih.gov/pmc/articles/PMC4395316	NA	NA	Stomatal	More	105	105	100
Amtr	ATR_00142G00180	AT2G26330	Arabidopsis thaliana	28% identity	16% coverage	LRR receptor-like serine/threonine-protein kinase ERECTA; EC 2.7.11.1; Protein QUANTITATIVE RESISTANCE TO PLECTOSPHAERELLA 1; Protein QUANTITATIVE RESISTANCE TO RALSTONIA SOLANACEARUM 1; Protein TRANSPIRATION EFFICIENCY 1;LRR receptor-like serine/threonine-protein kinase ERECTA; EC 2.7.11.1; Protein QUANTITATIVE RESISTANCE TO PLECTOSPHAERELLA 1; Protein QUANTITATIVE RESISTANCE TO RALSTONIA SOLANA…	Receptor kinase that, together with ERL1 and ERL2, regulates aerial architecture, including inflorescence (e.g. shoot apical meristem-originating organ shape, elongation of the internode and pedicels, and adaxial-abaxial polarity), and stomatal patterning (e.g. density and clustering), probably by tuning cell division and expansion. Redundantly involved with ERL1 in procambial development regulat…	Homodimer and heterodimer with ERL1. Interacts with EPF1, EPF2, EPFL4, EPFL5 and EPFL6.	In er-104 and er-105, small curly leaves and compact inflorescence with short thick siliques, increased canalization of rosette leaf number during long days.	Competitive binding of antagonistic peptides fine-tunes stomatal patterning.	Nature	2015	http://www.ncbi.nlm.nih.gov/pmc/articles/PMC4532310	NA	NA	Stomatal	More	357	250	70.03
Amtr	ATR_00142G00180	AT1G75640	Arabidopsis thaliana	32% identity	7% coverage	NA;Leucine-rich receptor-like protein kinase family protein from Arabidopsis thaliana (32% identity, 7% coverage)AT1G75640 leucine-rich repeat family protein / protein kinase family protein (RefSeq) from Arabidopsis thaliana;Leucine-rich receptor-like protein kinase family protein from Arabidopsis thaliana (32% identity, 7% coverage)AT1G75640 leucine-rich repeat family protein / protein kinase fa…	NA	NA	NA	The Arabidopsis leucine-rich repeat receptor-like kinase MUSTACHES enforces stomatal bilateral symmetry in Arabidopsis.	The Plant journal : for cell and molecular biology	2015	http://doi.org/10.1111/tpj.12757	25594156	http://www.ncbi.nlm.nih.gov/pubmed/25594156	Stomatal	NA	357	250	70.03
Amtr	ATR_00066G02010	AT2G32860	Arabidopsis thaliana	44% identity	77% coverage	NA;BGLU33 (BETA GLUCOSIDASE 33); catalytic/ cation binding / hydrolase, hydrolyzing O-glycosyl compounds (RefSeq) from Arabidopsis thaliana (44% identity, 77% coverage)	NA	NA	NA	TOPOISOMERASE 6B is involved in chromatin remodelling associated with control of carbon partitioning into secondary metabolites and cell walls, and epidermal morphogenesis in Arabidopsis	Journal of experimental botany	2014	http://www.ncbi.nlm.nih.gov/pmc/articles/PMC4112631	NA	NA	Stomatal	NA	270	250	92.59
Amtr	ATR_00066G02010	AT5G25980	Arabidopsis thaliana	41% identity	91% coverage	Myrosinase 2; EC 3.2.1.147; Beta-glucosidase 37; AtBGLU37; Sinigrinase 2; Thioglucosidase 2;Myrosinase 2; EC 3.2.1.147; Beta-glucosidase 37; AtBGLU37; Sinigrinase 2; Thioglucosidase 2 from Arabidopsis thaliana (41% identity, 91% coverage) (see paper)NP_568479 glucoside glucohydrolase 2 from Arabidopsis thalianaAT5G25980 TGG2 (GLUCOSIDE GLUCOHYDROLASE 2); hydrolase, hydrolyzing O-glycosyl compound…	May degrade glucosinolates (glucose residue linked by a thioglucoside bound to an amino acid derivative) to glucose, sulfate and any of the products: thiocyanates, isothiocyanates, nitriles, epithionitriles or oxazolidine-2-thiones. These toxic degradation products can deter insect herbivores. Seems to function in abscisic acid (ABA) and methyl jasmonate (MeJA) signaling in guard cells. Functiona…	Interacts with MVP1.	NA	Myrosinases, TGG1 and TGG2, redundantly function in ABA and MeJA signaling in Arabidopsis guard cells.	Plant & cell physiology	2009	http://doi.org/10.1093/pcp/pcp066	19433491	http://www.ncbi.nlm.nih.gov/pubmed/19433491	Stomatal	More	270	250	92.59
Amtr	ATR_00066G02010	AT5G25980	Arabidopsis thaliana	41% identity	91% coverage	Myrosinase 2; EC 3.2.1.147; Beta-glucosidase 37; AtBGLU37; Sinigrinase 2; Thioglucosidase 2;Myrosinase 2; EC 3.2.1.147; Beta-glucosidase 37; AtBGLU37; Sinigrinase 2; Thioglucosidase 2 from Arabidopsis thaliana (41% identity, 91% coverage) (see paper)NP_568479 glucoside glucohydrolase 2 from Arabidopsis thalianaAT5G25980 TGG2 (GLUCOSIDE GLUCOHYDROLASE 2); hydrolase, hydrolyzing O-glycosyl compound…	May degrade glucosinolates (glucose residue linked by a thioglucoside bound to an amino acid derivative) to glucose, sulfate and any of the products: thiocyanates, isothiocyanates, nitriles, epithionitriles or oxazolidine-2-thiones. These toxic degradation products can deter insect herbivores. Seems to function in abscisic acid (ABA) and methyl jasmonate (MeJA) signaling in guard cells. Functiona…	Interacts with MVP1.	NA	Stimulation of ipt overexpression as a tool to elucidate the role of cytokinins in high temperature responses of Arabidopsis thaliana	Journal of experimental botany	2016	http://www.ncbi.nlm.nih.gov/pmc/articles/PMC4861028	NA	NA	Stomatal	More	270	250	92.59
Amtr	ATR_00066G02010	NP_851077	Arabidopsis thaliana	43% identity	87% coverage	Myrosinase 1; EC 3.2.1.147; Beta-glucosidase 38; AtBGLU38; EC 3.2.1.21; Sinigrinase 1; Thioglucosidase 1;Myrosinase 1; EC 3.2.1.147; Beta-glucosidase 38; AtBGLU38; EC 3.2.1.21; Sinigrinase 1; Thioglucosidase 1 from Arabidopsis thaliana (43% identity, 87% coverage)AT5G26000 TGG1 (THIOGLUCOSIDE GLUCOHYDROLASE 1); hydrolase, hydrolyzing O-glycosyl compounds / thioglucosidase (RefSeq) from Arabidopsi…	Degradation of glucosinolates (glucose residue linked by a thioglucoside bound to an amino acid derivative) to glucose, sulfate and any of the products: thiocyanates, isothiocyanates, nitriles, epithionitriles or oxazolidine-2-thiones. These toxic degradation products can deter insect herbivores. Seems to function in abscisic acid (ABA) and methyl jasmonate (MeJA) signaling in guard cells. Functi…	Homodimer.	NA	Myrosinases, TGG1 and TGG2, redundantly function in ABA and MeJA signaling in Arabidopsis guard cells.	Plant & cell physiology	2009	http://doi.org/10.1093/pcp/pcp066	19433491	http://www.ncbi.nlm.nih.gov/pubmed/19433491	Stomatal	More	270	250	92.59
Amtr	ATR_00066G02010	NP_851077	Arabidopsis thaliana	43% identity	87% coverage	Myrosinase 1; EC 3.2.1.147; Beta-glucosidase 38; AtBGLU38; EC 3.2.1.21; Sinigrinase 1; Thioglucosidase 1;Myrosinase 1; EC 3.2.1.147; Beta-glucosidase 38; AtBGLU38; EC 3.2.1.21; Sinigrinase 1; Thioglucosidase 1 from Arabidopsis thaliana (43% identity, 87% coverage)AT5G26000 TGG1 (THIOGLUCOSIDE GLUCOHYDROLASE 1); hydrolase, hydrolyzing O-glycosyl compounds / thioglucosidase (RefSeq) from Arabidopsi…	Degradation of glucosinolates (glucose residue linked by a thioglucoside bound to an amino acid derivative) to glucose, sulfate and any of the products: thiocyanates, isothiocyanates, nitriles, epithionitriles or oxazolidine-2-thiones. These toxic degradation products can deter insect herbivores. Seems to function in abscisic acid (ABA) and methyl jasmonate (MeJA) signaling in guard cells. Functi…	Homodimer.	NA	Functional proteomics of Arabidopsis thaliana guard cells uncovers new stomatal signaling pathways.	The Plant cell	2008	http://www.ncbi.nlm.nih.gov/pmc/articles/PMC2630442	NA	NA	Stomatal	More	270	250	92.59
Amtr	ATR_00026G01260	NP_001117231	Arabidopsis thaliana	34% identity	12% coverage	NA;homeodomain GLABROUS 2 from Arabidopsis thaliana (34% identity, 12% coverage)	NA	NA	NA	Arabidopsis homeodomain-leucine zipper IV proteins promote stomatal development and ectopically induce stomata beyond the epidermis.	Development (Cambridge, England)	2013	http://www.ncbi.nlm.nih.gov/pmc/articles/PMC3631968	NA	NA	Stomatal	NA	239	239	100
Amtr	ATR_00026G01260	AT1G05230, NP_172015	Arabidopsis thaliana	34% identity	12% coverage	Homeobox-leucine zipper protein HDG2; HD-ZIP protein HDG2; Homeodomain GLABRA 2-like protein 2; Homeodomain transcription factor HDG2; Protein HOMEODOMAIN GLABROUS 2;Homeobox-leucine zipper protein HDG2; HD-ZIP protein HDG2; Homeodomain GLABRA 2-like protein 2; Homeodomain transcription factor HDG2; Protein HOMEODOMAIN GLABROUS 2 from Arabidopsis thaliana (34% identity, 12% coverage)AT1G05230, NP…	Probable transcription factor.	NA	NA	Evolution of the class IV HD-zip gene family in streptophytes	Molecular biology and evolution	2013	http://www.ncbi.nlm.nih.gov/pmc/articles/PMC3773374	NA	NA	Stomatal	More	239	239	100
Amtr	ATR_00026G01260	AT1G05230, NP_172015	Arabidopsis thaliana	34% identity	12% coverage	Homeobox-leucine zipper protein HDG2; HD-ZIP protein HDG2; Homeodomain GLABRA 2-like protein 2; Homeodomain transcription factor HDG2; Protein HOMEODOMAIN GLABROUS 2;Homeobox-leucine zipper protein HDG2; HD-ZIP protein HDG2; Homeodomain GLABRA 2-like protein 2; Homeodomain transcription factor HDG2; Protein HOMEODOMAIN GLABROUS 2 from Arabidopsis thaliana (34% identity, 12% coverage)AT1G05230, NP…	Probable transcription factor.	NA	NA	Stomatal development in Arabidopsis	The Arabidopsis book	2013	http://www.ncbi.nlm.nih.gov/pmc/articles/PMC3711358	NA	NA	Stomatal	More	239	239	100
Amtr	ATR_00025G02510	AT1G19850	Arabidopsis thaliana	51% identity	48% coverage	Auxin response factor 5; Auxin-responsive protein IAA24; Transcription factor MONOPTEROS;Auxin response factor 5; Auxin-responsive protein IAA24; Transcription factor MONOPTEROS from Arabidopsis thaliana (51% identity, 48% coverage)NP_173414 Transcriptional factor B3 family protein / auxin-responsive factor AUX/IAA-like protein from Arabidopsis thalianaAT1G19850 MP (MONOPTEROS); transcription fac…	Auxin response factors (ARFs) are transcriptional factors that binds specifically to the DNA sequence 5'-TGTCTC-3' found in the auxin-responsive promoter elements (AuxREs). Seems to act as transcriptional activator. Formation of heterodimers with Aux/IAA proteins may alter their ability to modulate early auxin response genes expression. Mediates embryo axis formation and vascular tissues differen…	Homodimers and heterodimers. Interacts with BRX and the auxin-responsive proteins IAA1, IAA12 (BODENLOS), IAA17 and ARF7.	NA	Auxin inhibits stomatal development through MONOPTEROS repression of a mobile peptide gene STOMAGEN in mesophyll.	Proceedings of the National Academy of Sciences of the United States of America	2014	http://www.ncbi.nlm.nih.gov/pmc/articles/PMC4115497	NA	NA	Stomatal	More	182	137	75.27
Amtr	ATR_00070G01200	XP_015611990	Oryza sativa Japonica Group	27% identity	21% coverage	NA;E3 ubiquitin-protein ligase At1g63170 isoform X1 from Oryza sativa Japonica Group (27% identity, 21% coverage)	NA	NA	NA	The RING Finger Ubiquitin E3 Ligase OsHTAS Enhances Heat Tolerance by Promoting H2O2-Induced Stomatal Closure in Rice.	Plant physiology	2016	http://www.ncbi.nlm.nih.gov/pmc/articles/PMC4704569	NA	NA	Stomatal	NA	250	250	100
Amtr	ATR_00004G01130	AT5G63860	Arabidopsis thaliana	33% identity	25% coverage	Ultraviolet-B receptor UVR8; Protein UV-B RESISTANCE 8; RCC1 domain-containing protein UVR8;Ultraviolet-B receptor UVR8; Protein UV-B RESISTANCE 8; RCC1 domain-containing protein UVR8 from Arabidopsis thaliana (33% identity, 25% coverage) (see paper)NP_201191 Regulator of chromosome condensation (RCC1) family protein from Arabidopsis thalianaAT5G63860 UVR8 (UVB-RESISTANCE 8); chromatin binding / …	UV-B specific signaling component that acts as UV-B photoreceptor and plays a key role in establishing UV-protective responses in plants. Upon UV-B irradiation, UVR8 undergoes an immediate switch from homodimer to monomer, accumulates in the nucleus, interacts with the photomorphogenic repressor COP1 and regulates the expression of the transcription factor HY5 by associating with chromatin (throu…	Homodimer in the absence of UV-B, but absorption of UV-B induces monomerization of UVR8 and interaction with COP1. Interacts with RUP1, RUP2 and histone H2B.	Hypersensitivity to UV-B.	Ultraviolet-B-induced stomatal closure in Arabidopsis is regulated by the UV RESISTANCE LOCUS8 photoreceptor in a nitric oxide-dependent mechanism.	Plant physiology	2014	http://www.ncbi.nlm.nih.gov/pmc/articles/PMC3982774	NA	NA	Stomatal	More	802	250	31.17
Amtr	ATR_00129G00420	NP_173733	Arabidopsis thaliana	40% identity	94% coverage	Probable pectinesterase/pectinesterase inhibitor 6;Probable pectinesterase/pectinesterase inhibitor 6 from Arabidopsis thaliana (40% identity, 94% coverage)AT1G23200 pectinesterase family protein (RefSeq) from Arabidopsis thalianaNP_173733 Plant invertase/pectin methylesterase inhibitor superfamily from Arabidopsis thaliana;Probable pectinesterase/pectinesterase inhibitor 6 from Arabidopsis thali…	Acts in the modification of cell walls via demethylesterification of cell wall pectin.	NA	NA	Stomatal Function Requires Pectin De-methyl-esterification of the Guard Cell Wall	Current biology : CB	2016	http://www.ncbi.nlm.nih.gov/pmc/articles/PMC5106435	NA	NA	Stomatal	NA	165	156	94.55
Amtr	ATR_00012G00960	AT3G13550	Arabidopsis thaliana	31% identity	78% coverage	Constitutive photomorphogenesis protein 10;Constitutive photomorphogenesis protein 10 from Arabidopsis thaliana (31% identity, 78% coverage)NP_566459 Ubiquitin-conjugating enzyme family protein from Arabidopsis thalianaAT3G13550 FUS9 (FUSCA 9); protein binding / ubiquitin-protein ligase (RefSeq) from Arabidopsis thaliana;Constitutive photomorphogenesis protein 10 from Arabidopsis thaliana (31% id…	Component of light signal transduction machinery. Involved in repression of photomorphogenesis in darkness by participating in the CDD complex, a complex probably required to regulate the activity of ubiquitin conjugating enzymes (E2s). Repression of photomorphogenesis is probably mediated by ubiquitination and subsequent degradation of photomorphogenesis- promoting factors such as HY5, HYH and L…	Component of the CDD complex, at least composed of DET1, COP10 and DDB1A. Interacts with E3 ubiquitin ligase COP1. Interacts with E2 ubiquitin conjugating UBC5 Interacts with CSN3, CSN4 and CSN8 subunits of the COP9 complex.	NA	Dynamic analysis of epidermal cell divisions identifies specific roles for COP10 in Arabidopsis stomatal lineage development.	Planta	2012	http://doi.org/10.1007/s00425-012-1617-y	22407427	http://www.ncbi.nlm.nih.gov/pubmed/22407427	Stomatal	NA	250	250	100
Amtr	ATR_00012G00960	AT3G13550	Arabidopsis thaliana	31% identity	78% coverage	Constitutive photomorphogenesis protein 10;Constitutive photomorphogenesis protein 10 from Arabidopsis thaliana (31% identity, 78% coverage)NP_566459 Ubiquitin-conjugating enzyme family protein from Arabidopsis thalianaAT3G13550 FUS9 (FUSCA 9); protein binding / ubiquitin-protein ligase (RefSeq) from Arabidopsis thaliana;Constitutive photomorphogenesis protein 10 from Arabidopsis thaliana (31% id…	Component of light signal transduction machinery. Involved in repression of photomorphogenesis in darkness by participating in the CDD complex, a complex probably required to regulate the activity of ubiquitin conjugating enzymes (E2s). Repression of photomorphogenesis is probably mediated by ubiquitination and subsequent degradation of photomorphogenesis- promoting factors such as HY5, HYH and L…	Component of the CDD complex, at least composed of DET1, COP10 and DDB1A. Interacts with E3 ubiquitin ligase COP1. Interacts with E2 ubiquitin conjugating UBC5 Interacts with CSN3, CSN4 and CSN8 subunits of the COP9 complex.	NA	Roles of constitutive photomorphogenic 10 in Arabidopsis stomata development.	Plant signaling & behavior	2012	http://www.ncbi.nlm.nih.gov/pmc/articles/PMC3474701	NA	NA	Stomatal	NA	250	250	100
Amtr	ATR_00012G00960	AT3G13550	Arabidopsis thaliana	31% identity	78% coverage	Constitutive photomorphogenesis protein 10;Constitutive photomorphogenesis protein 10 from Arabidopsis thaliana (31% identity, 78% coverage)NP_566459 Ubiquitin-conjugating enzyme family protein from Arabidopsis thalianaAT3G13550 FUS9 (FUSCA 9); protein binding / ubiquitin-protein ligase (RefSeq) from Arabidopsis thaliana;Constitutive photomorphogenesis protein 10 from Arabidopsis thaliana (31% id…	Component of light signal transduction machinery. Involved in repression of photomorphogenesis in darkness by participating in the CDD complex, a complex probably required to regulate the activity of ubiquitin conjugating enzymes (E2s). Repression of photomorphogenesis is probably mediated by ubiquitination and subsequent degradation of photomorphogenesis- promoting factors such as HY5, HYH and L…	Component of the CDD complex, at least composed of DET1, COP10 and DDB1A. Interacts with E3 ubiquitin ligase COP1. Interacts with E2 ubiquitin conjugating UBC5 Interacts with CSN3, CSN4 and CSN8 subunits of the COP9 complex.	NA	Stomatal development in Arabidopsis	The Arabidopsis book	2013	http://www.ncbi.nlm.nih.gov/pmc/articles/PMC3711358	NA	NA	Stomatal	NA	250	250	100
Amtr	ATR_00075G00390	XP_015611990	Oryza sativa Japonica Group	51% identity	12% coverage	NA;E3 ubiquitin-protein ligase At1g63170 isoform X1 from Oryza sativa Japonica Group (51% identity, 12% coverage)	NA	NA	NA	The RING Finger Ubiquitin E3 Ligase OsHTAS Enhances Heat Tolerance by Promoting H2O2-Induced Stomatal Closure in Rice.	Plant physiology	2016	http://www.ncbi.nlm.nih.gov/pmc/articles/PMC4704569	NA	NA	Stomatal	NA	250	250	100
Amtr	ATR_00022G03030	AT4G39400, NP_195650	Arabidopsis thaliana	32% identity	44% coverage	Protein BRASSINOSTEROID INSENSITIVE 1; AtBRI1; EC 2.7.10.1; EC 2.7.11.1; Brassinosteroid LRR receptor kinase;Protein BRASSINOSTEROID INSENSITIVE 1; AtBRI1; EC 2.7.10.1; EC 2.7.11.1; Brassinosteroid LRR receptor kinase from Arabidopsis thaliana (32% identity, 44% coverage) (see paper)NP_195650 BRI1 (BRASSINOSTEROID INSENSITIVE 1); kinase/ protein binding / protein heterodimerization/ protein homod…	Receptor with a dual specificity kinase activity acting on both serine/threonine- and tyrosine-containing substrates. Regulates, in response to brassinosteroid binding, a signaling cascade involved in plant development, including expression of light- and stress-regulated genes, promotion of cell elongation, normal leaf and chloroplast senescence, and flowering. Binds brassinolide, and less effect…	Monomer or homodimer in the plasma membrane. Heterodimer with BAK1 in the endosomes. Interacts with SERK1 and TTL in a kinase-dependent manner. Component of the SERK1 signaling complex, composed of KAPP, CDC48A, GRF6 or GRF7, SERK1, SERK2, SERK3/BAK1 and BRI1. Interacts with CDG1 (PubMed:21855796). No interactions with PSKR1 or CNGC17 (PubMed:26071421). Interacts with BIK1 (PubMed:23818580). Inte…	Dwarf phenotype and aberrant leaf shape.	BRI1-Associated Receptor Kinase 1 Regulates Guard Cell ABA Signaling Mediated by Open Stomata 1 in Arabidopsis.	Molecular plant	2016	http://doi.org/10.1016/j.molp.2015.12.014	26724418	http://www.ncbi.nlm.nih.gov/pubmed/26724418	Stomatal	More	943	250	26.51
Amtr	ATR_00022G03030	AT2G26330	Arabidopsis thaliana	31% identity	54% coverage	LRR receptor-like serine/threonine-protein kinase ERECTA; EC 2.7.11.1; Protein QUANTITATIVE RESISTANCE TO PLECTOSPHAERELLA 1; Protein QUANTITATIVE RESISTANCE TO RALSTONIA SOLANACEARUM 1; Protein TRANSPIRATION EFFICIENCY 1;LRR receptor-like serine/threonine-protein kinase ERECTA; EC 2.7.11.1; Protein QUANTITATIVE RESISTANCE TO PLECTOSPHAERELLA 1; Protein QUANTITATIVE RESISTANCE TO RALSTONIA SOLANA…	Receptor kinase that, together with ERL1 and ERL2, regulates aerial architecture, including inflorescence (e.g. shoot apical meristem-originating organ shape, elongation of the internode and pedicels, and adaxial-abaxial polarity), and stomatal patterning (e.g. density and clustering), probably by tuning cell division and expansion. Redundantly involved with ERL1 in procambial development regulat…	Homodimer and heterodimer with ERL1. Interacts with EPF1, EPF2, EPFL4, EPFL5 and EPFL6.	In er-104 and er-105, small curly leaves and compact inflorescence with short thick siliques, increased canalization of rosette leaf number during long days.	Competitive binding of antagonistic peptides fine-tunes stomatal patterning.	Nature	2015	http://www.ncbi.nlm.nih.gov/pmc/articles/PMC4532310	NA	NA	Stomatal	More	943	250	26.51
Amtr	ATR_00022G03030	NP_001190595	Arabidopsis thaliana	30% identity	57% coverage	NA;ERECTA-like 1 from Arabidopsis thaliana (30% identity, 57% coverage)	NA	NA	NA	Stomatal patterning and differentiation by synergistic interactions of receptor kinases.	Science (New York, N.Y.)	2005	http://doi.org/10.1126/science.1109710	16002616	http://www.ncbi.nlm.nih.gov/pubmed/16002616	Stomatal	NA	943	250	26.51
Amtr	ATR_00022G03030	AT5G62230	Arabidopsis thaliana	30% identity	54% coverage	LRR receptor-like serine/threonine-protein kinase ERL1; EC 2.7.11.1; Protein ERECTA-like kinase 1;LRR receptor-like serine/threonine-protein kinase ERL1; EC 2.7.11.1; Protein ERECTA-like kinase 1 from Arabidopsis thaliana (30% identity, 54% coverage) (see paper)AT5G62230 ERL1 (ERECTA-LIKE 1); kinase (RefSeq) from Arabidopsis thaliana	Receptor kinase that regulates inflorescence architecture and organ shape as well as stomatal patterning, including density and clustering, together with ER and ERL2. Redundantly involved with ER in procambial development regulation. Forms a functional ligand-receptor pair with EPF1 (AC Q8S8I4) (PubMed:22241782).	Homodimer and heterodimer with ERECTA. Interacts with EPF1 and EPF2.	NA	New insights into the evolution and structure of Colletotrichum plant-like subtilisins (CPLSs)	Communicative & integrative biology	2013	http://www.ncbi.nlm.nih.gov/pmc/articles/PMC3917961	NA	NA	Stomatal	More	943	250	26.51
Amtr	ATR_00022G03030	AT5G07180	Arabidopsis thaliana	31% identity	54% coverage	LRR receptor-like serine/threonine-protein kinase ERL2; EC 2.7.11.1; Protein ERECTA-like kinase 2;LRR receptor-like serine/threonine-protein kinase ERL2; EC 2.7.11.1; Protein ERECTA-like kinase 2 from Arabidopsis thaliana (31% identity, 54% coverage)NP_196335 ERECTA-like 2 from Arabidopsis thalianaAT5G07180 ERL2 (ERECTA-LIKE 2); kinase (RefSeq) from Arabidopsis thaliana;LRR receptor-like serine/t…	Receptor kinase that regulates inflorescence architecture and organ shape as well as stomatal patterning, including density and clustering, together with ERL1 and ER.	NA	NA	Stomatal patterning and differentiation by synergistic interactions of receptor kinases.	Science (New York, N.Y.)	2005	http://doi.org/10.1126/science.1109710	16002616	http://www.ncbi.nlm.nih.gov/pubmed/16002616	Stomatal	NA	943	250	26.51
Amtr	ATR_00022G03030	AT1G75640	Arabidopsis thaliana	30% identity	46% coverage	NA;Leucine-rich receptor-like protein kinase family protein from Arabidopsis thaliana (30% identity, 46% coverage)AT1G75640 leucine-rich repeat family protein / protein kinase family protein (RefSeq) from Arabidopsis thaliana;Leucine-rich receptor-like protein kinase family protein from Arabidopsis thaliana (30% identity, 46% coverage)AT1G75640 leucine-rich repeat family protein / protein kinase …	NA	NA	NA	The Arabidopsis leucine-rich repeat receptor-like kinase MUSTACHES enforces stomatal bilateral symmetry in Arabidopsis.	The Plant journal : for cell and molecular biology	2015	http://doi.org/10.1111/tpj.12757	25594156	http://www.ncbi.nlm.nih.gov/pubmed/25594156	Stomatal	NA	943	250	26.51
Amtr	ATR_00022G03030	AT3G47570	Arabidopsis thaliana	31% identity	50% coverage	NA;leucine-rich repeat transmembrane protein kinase, putative (RefSeq) from Arabidopsis thaliana (31% identity, 50% coverage)	NA	NA	NA	Vascular gene expression: a hypothesis	Frontiers in plant science	2013	http://www.ncbi.nlm.nih.gov/pmc/articles/PMC3713349	NA	NA	Stomatal	More	943	250	26.51
Amtr	ATR_00022G03030	AT5G46330	Arabidopsis thaliana	26% identity	45% coverage	LRR receptor-like serine/threonine-protein kinase FLS2; EC 2.7.11.1; Protein FLAGELLIN-SENSING 2; Protein FLAGELLIN-SENSITIVE 2;LRR receptor-like serine/threonine-protein kinase FLS2; EC 2.7.11.1; Protein FLAGELLIN-SENSING 2; Protein FLAGELLIN-SENSITIVE 2 from Arabidopsis thaliana (26% identity, 45% coverage)NP_199445 Leucine-rich receptor-like protein kinase family protein from Arabidopsis thali…	Constitutes the pattern-recognition receptor (PPR) that determines the specific perception of flagellin (flg22), a potent elicitor of the defense response to pathogen-associated molecular patterns (PAMPs). Flagellin-binding to the receptor is the first step to initiate the innate immune MAP kinase signaling cascade (MEKK1, MKK4/MKK5 and MPK3/MPK6), resulting in enhanced resistance against pathoge…	Heterodimer with BAK1 (PubMed:24114786). Interacts with KAPP. Interacts with BAK1. Does not form homodimer. Interacts with SERK3/BAK1, SERK4/BKK1, SERK1 and SERK2 in a specific ligand- induced manner. Interacts with P.syringae AvrPto1, AvrPtoB and (via the kinase and cytoplasmic domains) hopD2. Component of large complexes containing, at least, FLS2 and ACD6 in endoplasmic reticulum and plasma me…	NA	The FLS2-associated kinase BIK1 directly phosphorylates the NADPH oxidase RbohD to control plant immunity.	Cell host & microbe	2014	http://doi.org/10.1016/j.chom.2014.02.009	24629339	http://www.ncbi.nlm.nih.gov/pubmed/24629339	Stomatal	More	943	250	26.51
Amtr	ATR_00022G03030	AT1G34210	Arabidopsis thaliana	35% identity	44% coverage	Somatic embryogenesis receptor kinase 2; AtSERK2; EC 2.7.11.1; Somatic embryogenesis receptor-like kinase 2;Somatic embryogenesis receptor kinase 2; AtSERK2; EC 2.7.11.1; Somatic embryogenesis receptor-like kinase 2 from Arabidopsis thaliana (35% identity, 44% coverage) (see paper)NP_174683 somatic embryogenesis receptor-like kinase 2 from Arabidopsis thalianaAT1G34210 SERK2 (SOMATIC EMBRYOGENESI…	Serine/threonine-kinase involved in brassinosteroid- dependent and -independent signaling pathways. Acts redundantly with SERK1 as a control point for sporophytic development controlling male gametophyte production.	Homo- and heterodimer. Component of the SERK1 signaling complex, composed of KAPP, CDC48A, GRF6 or GRF7, SERK1, SERK2, SERK3/BAK1 and BRI1 (By similarity). Interacts with the EF-Tu receptor EFR and FLS2 in a specific ligand-induced manner.	No visible phenotype. Serk1 and serk2 double mutants are completely male sterile due to a failure in tapetum specification.	Common and unique elements of the ABA-regulated transcriptome of Arabidopsis guard cells	BMC genomics	2011	http://www.ncbi.nlm.nih.gov/pmc/articles/PMC3115880	NA	NA	Stomatal	More	943	250	26.51
Amtr	ATR_00022G03030	NP_001320016	Arabidopsis thaliana	34% identity	30% coverage	NA;Leucine-rich receptor-like protein kinase family protein from Arabidopsis thaliana (34% identity, 30% coverage)	NA	NA	NA	A plasma membrane receptor kinase, GHR1, mediates abscisic acid- and hydrogen peroxide-regulated stomatal movement in Arabidopsis.	The Plant cell	2012	http://www.ncbi.nlm.nih.gov/pmc/articles/PMC3406912	NA	NA	Stomatal	NA	943	250	26.51
Amtr	ATR_00459G00020	XP_015611990	Oryza sativa Japonica Group	34% identity	13% coverage	NA;E3 ubiquitin-protein ligase At1g63170 isoform X1 from Oryza sativa Japonica Group (34% identity, 13% coverage)	NA	NA	NA	The RING Finger Ubiquitin E3 Ligase OsHTAS Enhances Heat Tolerance by Promoting H2O2-Induced Stomatal Closure in Rice.	Plant physiology	2016	http://www.ncbi.nlm.nih.gov/pmc/articles/PMC4704569	NA	NA	Stomatal	NA	235	235	100
Amtr	ATR_00010G00300	NP_188478	Arabidopsis thaliana	26% identity	68% coverage	Protein ASPARTIC PROTEASE IN GUARD CELL 1; AtASPG1; EC 3.4.23.-;Protein ASPARTIC PROTEASE IN GUARD CELL 1; AtASPG1; EC 3.4.23.- from Arabidopsis thaliana (26% identity, 68% coverage) (see paper)AT3G18490 aspartyl protease family protein (RefSeq) from Arabidopsis thalianaNP_188478 Eukaryotic aspartyl protease family protein from Arabidopsis thaliana;Protein ASPARTIC PROTEASE IN GUARD CELL 1; AtASP…	Aspartic protease involved in drought avoidance through abscisic acid signaling.	NA	No effect on stomatal closure.	Characterization of the cork oak transcriptome dynamics during acorn development	BMC plant biology	2015	http://www.ncbi.nlm.nih.gov/pmc/articles/PMC4479327	NA	NA	Stomatal	NA	68	68	100
Amtr	ATR_00010G00300	AT3G20015	Arabidopsis thaliana	26% identity	46% coverage	Protein ASPARTIC PROTEASE IN GUARD CELL 2; AtASPG2; EC 3.4.23.-;Protein ASPARTIC PROTEASE IN GUARD CELL 2; AtASPG2; EC 3.4.23.- from Arabidopsis thaliana (26% identity, 46% coverage) (see paper)AT3G20015 aspartic-type endopeptidase (RefSeq) from Arabidopsis thaliana	Aspartic protease that may be involved in drought avoidance through abscisic acid signaling.	NA	No effect on stomatal closure.	Overexpression of the aspartic protease ASPG1 gene confers drought avoidance in Arabidopsis	Journal of experimental botany	2012	http://www.ncbi.nlm.nih.gov/pmc/articles/PMC3346222	NA	NA	Stomatal	NA	68	68	100
Amtr	ATR_00055G01220	NP_001234829	Solanum lycopersicum	32% identity	91% coverage	NA;ascorbate oxidase precursor from Solanum lycopersicum (32% identity, 91% coverage)	NA	NA	NA	A diminution in ascorbate oxidase activity affects carbon allocation and improves yield in tomato under water deficit.	Plant, cell & environment	2013	http://doi.org/10.1111/j.1365-3040.2012.02564.x	22725103	http://www.ncbi.nlm.nih.gov/pubmed/22725103	Stomatal	NA	310	250	80.65
Amtr	ATR_00055G01220	AT1G41830	Arabidopsis thaliana	25% identity	98% coverage	NA;SKU5-similar 6 from Arabidopsis thaliana (25% identity, 98% coverage)AT1G41830 SKS6 (SKU5-SIMILAR 6); pectinesterase (RefSeq) from Arabidopsis thaliana;SKU5-similar 6 from Arabidopsis thaliana (25% identity, 98% coverage)AT1G41830 SKS6 (SKU5-SIMILAR 6); pectinesterase (RefSeq) from Arabidopsis thaliana	NA	NA	NA	SKS6, a multicopper oxidase-like gene, participates in cotyledon vascular patterning during Arabidopsis thaliana development.	Planta	2005	http://doi.org/10.1007/s00425-005-0012-3	15986216	http://www.ncbi.nlm.nih.gov/pubmed/15986216	Stomatal	NA	310	250	80.65
Amtr	ATR_00017G01590	AT1G04110	Arabidopsis thaliana	43% identity	15% coverage	Subtilisin-like protease SBT1.2; EC 3.4.21.-; Cucumisin-like serine protease SDD1; Protein STOMATAL DENSITY AND DISTRIBUTION 1; Subtilase subfamily 1 member 2; AtSBT1.2; Subtilisin-like protease SDD1;Subtilisin-like protease SBT1.2; EC 3.4.21.-; Cucumisin-like serine protease SDD1; Protein STOMATAL DENSITY AND DISTRIBUTION 1; Subtilase subfamily 1 member 2; AtSBT1.2; Subtilisin-like protease SDD1…	Serine protease involved in the negative regulation of stomatal density and distribution. Not active on EPFL6 (AC Q1PEY6) (PubMed:20056678). Positive regulator of water use efficiency (WUE).	NA	Increased stomatal density and formation of clustered stomata by enhanced stomatal development initiation and extension of stomatal cell lineages. No major impact on photosynthesis, except 30% higher CO2 assimilation rates in low- light-adapted plants exposed to high light intensities.	Regulation of stomatal density by the GTL1 transcription factor for improving water use efficiency.	Plant signaling & behavior	2011	http://www.ncbi.nlm.nih.gov/pmc/articles/PMC3257799	NA	NA	Stomatal	NA	120	119	99.17
Amtr	ATR_00017G01590	AT1G04110	Arabidopsis thaliana	43% identity	15% coverage	Subtilisin-like protease SBT1.2; EC 3.4.21.-; Cucumisin-like serine protease SDD1; Protein STOMATAL DENSITY AND DISTRIBUTION 1; Subtilase subfamily 1 member 2; AtSBT1.2; Subtilisin-like protease SDD1;Subtilisin-like protease SBT1.2; EC 3.4.21.-; Cucumisin-like serine protease SDD1; Protein STOMATAL DENSITY AND DISTRIBUTION 1; Subtilase subfamily 1 member 2; AtSBT1.2; Subtilisin-like protease SDD1…	Serine protease involved in the negative regulation of stomatal density and distribution. Not active on EPFL6 (AC Q1PEY6) (PubMed:20056678). Positive regulator of water use efficiency (WUE).	NA	Increased stomatal density and formation of clustered stomata by enhanced stomatal development initiation and extension of stomatal cell lineages. No major impact on photosynthesis, except 30% higher CO2 assimilation rates in low- light-adapted plants exposed to high light intensities.	Stomatal development in Arabidopsis	The Arabidopsis book	2013	http://www.ncbi.nlm.nih.gov/pmc/articles/PMC3711358	NA	NA	Stomatal	NA	120	119	99.17
Amtr	ATR_00017G01590	AT1G20160	Arabidopsis thaliana	39% identity	15% coverage	CO(2)-response secreted protease; Subtilisin-like serine protease; AtSBT5.2; Tripeptidyl-peptidase II; EC 3.4.14.10;CO(2)-response secreted protease; Subtilisin-like serine protease; AtSBT5.2; Tripeptidyl-peptidase II; EC 3.4.14.10 from Arabidopsis thaliana (39% identity, 15% coverage) (see paper)NP_564107 Subtilisin-like serine endopeptidase family protein from Arabidopsis thalianaAT1G20160 ATSB…	Mediates CO(2)-controlled stomatal development by cleaving peptide EPF2 (AC Q8LC53). Not active on peptides EPF1 (AC Q8S8I4) or stomagen (AC Q9SV72).	NA	Increased stomata number at elevated CO(2) concentration and increased number of epidermal cells.	Carbonic anhydrases, EPF2 and a novel protease mediate CO2 control of stomatal development.	Nature	2014	http://www.ncbi.nlm.nih.gov/pmc/articles/PMC4274335	NA	NA	Stomatal	More	120	119	99.17
Amtr	ATR_00166G00360	AT2G21660	Arabidopsis thaliana	48% identity	25% coverage	NA;CCR2 (COLD, CIRCADIAN RHYTHM, AND RNA BINDING 2); RNA binding / double-stranded DNA binding / single-stranded DNA binding (RefSeq) from Arabidopsis thaliana (48% identity, 25% coverage)	NA	NA	NA	Stimulation of ipt overexpression as a tool to elucidate the role of cytokinins in high temperature responses of Arabidopsis thaliana	Journal of experimental botany	2016	http://www.ncbi.nlm.nih.gov/pmc/articles/PMC4861028	NA	NA	Stomatal	More	529	250	47.26
Amtr	ATR_00166G00360	AT5G61030	Arabidopsis thaliana	44% identity	25% coverage	Glycine-rich RNA-binding protein 3, mitochondrial; AtGR-RBP3; AtRBG3; Mitochondrial RNA-binding protein 2a; At-mRBP2a;Glycine-rich RNA-binding protein 3, mitochondrial; AtGR-RBP3; AtRBG3; Mitochondrial RNA-binding protein 2a; At-mRBP2a from Arabidopsis thaliana (44% identity, 25% coverage)AT5G61030 GR-RBP3 (glycine-rich RNA-binding protein 3); ATP binding / RNA binding (RefSeq) from Arabidopsis t…	Possibly has a role in RNA transcription or processing during stress.	NA	NA	Using the Yeast Three-Hybrid System to Identify Proteins that Interact with a Phloem-Mobile mRNA	Frontiers in plant science	2012	http://www.ncbi.nlm.nih.gov/pmc/articles/PMC3427875	NA	NA	Stomatal	NA	529	250	47.26
Amtr	ATR_00024G02200	AT1G35515	Arabidopsis thaliana	59% identity	50% coverage	NA;HOS10 (HIGH RESPONSE TO OSMOTIC STRESS 10); DNA binding / transcription regulator (RefSeq) from Arabidopsis thaliana (59% identity, 50% coverage)	NA	NA	NA	TOPOISOMERASE 6B is involved in chromatin remodelling associated with control of carbon partitioning into secondary metabolites and cell walls, and epidermal morphogenesis in Arabidopsis	Journal of experimental botany	2014	http://www.ncbi.nlm.nih.gov/pmc/articles/PMC4112631	NA	NA	Stomatal	NA	261	250	95.79
Amtr	ATR_00024G02200	NP_172358	Arabidopsis thaliana	58% identity	46% coverage	NA;MYB60 (myb domain protein 60); DNA binding / transcription factor (RefSeq) from Arabidopsis thaliana (58% identity, 46% coverage)NP_172358 myb domain protein 60 from Arabidopsis thaliana;MYB60 (myb domain protein 60); DNA binding / transcription factor (RefSeq) from Arabidopsis thaliana (58% identity, 46% coverage)NP_172358 myb domain protein 60 from Arabidopsis thaliana	NA	NA	NA	Transcriptional regulatory networks in Arabidopsis thaliana during single and combined stresses	Nucleic acids research	2016	http://www.ncbi.nlm.nih.gov/pmc/articles/PMC4838348	NA	NA	Stomatal	More	261	250	95.79
Amtr	ATR_00024G02200	NP_172358	Arabidopsis thaliana	58% identity	46% coverage	NA;MYB60 (myb domain protein 60); DNA binding / transcription factor (RefSeq) from Arabidopsis thaliana (58% identity, 46% coverage)NP_172358 myb domain protein 60 from Arabidopsis thaliana;MYB60 (myb domain protein 60); DNA binding / transcription factor (RefSeq) from Arabidopsis thaliana (58% identity, 46% coverage)NP_172358 myb domain protein 60 from Arabidopsis thaliana	NA	NA	NA	A dual role for MYB60 in stomatal regulation and root growth of Arabidopsis thaliana under drought stress.	Plant molecular biology	2011	http://doi.org/10.1007/s11103-011-9796-7	21637967	http://www.ncbi.nlm.nih.gov/pubmed/21637967	Stomatal	More	261	250	95.79
Amtr	ATR_00024G02200	NP_172358	Arabidopsis thaliana	58% identity	46% coverage	NA;MYB60 (myb domain protein 60); DNA binding / transcription factor (RefSeq) from Arabidopsis thaliana (58% identity, 46% coverage)NP_172358 myb domain protein 60 from Arabidopsis thaliana;MYB60 (myb domain protein 60); DNA binding / transcription factor (RefSeq) from Arabidopsis thaliana (58% identity, 46% coverage)NP_172358 myb domain protein 60 from Arabidopsis thaliana	NA	NA	NA	Phytochrome B is involved in mediating red light-induced stomatal opening in Arabidopsis thaliana.	Molecular plant	2010	http://doi.org/10.1093/mp/ssp097	19965572	http://www.ncbi.nlm.nih.gov/pubmed/19965572	Stomatal	More	261	250	95.79
Amtr	ATR_00024G02200	NP_172358	Arabidopsis thaliana	58% identity	46% coverage	NA;MYB60 (myb domain protein 60); DNA binding / transcription factor (RefSeq) from Arabidopsis thaliana (58% identity, 46% coverage)NP_172358 myb domain protein 60 from Arabidopsis thaliana;MYB60 (myb domain protein 60); DNA binding / transcription factor (RefSeq) from Arabidopsis thaliana (58% identity, 46% coverage)NP_172358 myb domain protein 60 from Arabidopsis thaliana	NA	NA	NA	A guard-cell-specific MYB transcription factor regulates stomatal movements and plant drought tolerance.	Current biology : CB	2005	http://doi.org/10.1016/j.cub.2005.05.048	16005291	http://www.ncbi.nlm.nih.gov/pubmed/16005291	Stomatal	More	261	250	95.79
Amtr	ATR_00024G02200	NP_172425	Arabidopsis thaliana	61% identity	32% coverage	NA;MYB61 (MYB DOMAIN PROTEIN 61); DNA binding / transcription factor (RefSeq) from Arabidopsis thaliana (61% identity, 32% coverage)NP_172425 myb domain protein 61 from Arabidopsis thaliana;MYB61 (MYB DOMAIN PROTEIN 61); DNA binding / transcription factor (RefSeq) from Arabidopsis thaliana (61% identity, 32% coverage)NP_172425 myb domain protein 61 from Arabidopsis thaliana	NA	NA	NA	An Ethylene-responsive Factor BpERF11 Negatively Modulates Salt and Osmotic Tolerance in Betula platyphylla	Scientific reports	2016	http://www.ncbi.nlm.nih.gov/pmc/articles/PMC4793294	NA	NA	Stomatal	More	261	250	95.79
Amtr	ATR_00024G02200	NP_172425	Arabidopsis thaliana	61% identity	32% coverage	NA;MYB61 (MYB DOMAIN PROTEIN 61); DNA binding / transcription factor (RefSeq) from Arabidopsis thaliana (61% identity, 32% coverage)NP_172425 myb domain protein 61 from Arabidopsis thaliana;MYB61 (MYB DOMAIN PROTEIN 61); DNA binding / transcription factor (RefSeq) from Arabidopsis thaliana (61% identity, 32% coverage)NP_172425 myb domain protein 61 from Arabidopsis thaliana	NA	NA	NA	AtMYB61, an R2R3-MYB transcription factor controlling stomatal aperture in Arabidopsis thaliana.	Current biology : CB	2005	http://doi.org/10.1016/j.cub.2005.06.041	16005292	http://www.ncbi.nlm.nih.gov/pubmed/16005292	Stomatal	More	261	250	95.79
Amtr	ATR_00024G02200	MYB124	Glycine max	48% identity	37% coverage	NA;MYB transcription factor MYB124 from Glycine max (48% identity, 37% coverage)	NA	NA	NA	Early transcriptional response of soybean contrasting accessions to root dehydration	PloS one	2013	http://www.ncbi.nlm.nih.gov/pmc/articles/PMC3861472	NA	NA	Stomatal	NA	261	250	95.79
Amtr	ATR_00024G02200	MYB124	Glycine max	48% identity	37% coverage	NA;MYB transcription factor MYB124 from Glycine max (48% identity, 37% coverage)	NA	NA	NA	Transcription factors and regulation of photosynthetic and related metabolism under environmental stresses	Annals of botany	2009	http://www.ncbi.nlm.nih.gov/pmc/articles/PMC2707349	NA	NA	Stomatal	NA	261	250	95.79
Amtr	ATR_00024G02200	AT5G67300	Arabidopsis thaliana	45% identity	33% coverage	Transcription factor MYB44; Myb-related protein 44; AtMYB44; Myb-related protein R1; AtMYBR1;Transcription factor MYB44; Myb-related protein 44; AtMYB44; Myb-related protein R1; AtMYBR1 from Arabidopsis thaliana (45% identity, 33% coverage)NP_201531 myb domain protein r1 from Arabidopsis thalianaAT5G67300 MYBR1 (MYB DOMAIN PROTEIN R1); DNA binding / transcription factor (RefSeq) from Arabidopsis …	Transcription factor. Represses the expression of protein phosphatases 2C in response to abscisic acid (ABA). Confers resistance to abiotic stresses dependent of ABA.	NA	NA	Possible Involvement of MYB44-Mediated Stomatal Regulation in Systemic Resistance Induced by Penicillium simplicissimum GP17-2 in Arabidopsis	Microbes and environments	2016	http://www.ncbi.nlm.nih.gov/pmc/articles/PMC4912150	NA	NA	Stomatal	More	261	250	95.79
Amtr	ATR_00021G00520	AT5G06530, NP_850781	Arabidopsis thaliana	29% identity	80% coverage	NA;ABC-2 type transporter family protein from Arabidopsis thaliana (29% identity, 80% coverage)AT5G06530, NP_850781 ABC transporter family protein (RefSeq) from Arabidopsis thaliana;ABC-2 type transporter family protein from Arabidopsis thaliana (29% identity, 80% coverage)AT5G06530, NP_850781 ABC transporter family protein (RefSeq) from Arabidopsis thaliana	NA	NA	NA	Arabidopsis mutants of AtABCG22, an ABC transporter gene, increase water transpiration and drought susceptibility.	The Plant journal : for cell and molecular biology	2011	http://doi.org/10.1111/j.1365-313X.2011.04641.x	21575091	http://www.ncbi.nlm.nih.gov/pubmed/21575091	Stomatal	NA	370	250	67.57
Amtr	ATR_00021G00520	XP_004077344	Oryzias latipes	27% identity	84% coverage	NA;ATP-binding cassette sub-family G member 5 from Oryzias latipes (27% identity, 84% coverage)	NA	NA	NA	Rice Stomatal Closure Requires Guard Cell Plasma Membrane ATP-Binding Cassette Transporter RCN1/OsABCG5.	Molecular plant	2016	http://doi.org/10.1016/j.molp.2015.12.007	26708605	http://www.ncbi.nlm.nih.gov/pubmed/26708605	Stomatal	NA	370	250	67.57
Amtr	ATR_00021G00520	NP_173005	Arabidopsis thaliana	27% identity	35% coverage	ABC transporter G family member 40; ABC transporter ABCG.40; AtABCG40; Pleiotropic drug resistance protein 12;ABC transporter G family member 40; ABC transporter ABCG.40; AtABCG40; Pleiotropic drug resistance protein 12 from Arabidopsis thaliana (27% identity, 35% coverage) (see paper)AT1G15520 PDR12 (PLEIOTROPIC DRUG RESISTANCE 12); ATPase, coupled to transmembrane movement of substances (RefSeq…	May be a general defense protein (By similarity). Functions as a pump to exclude Pb(2+) ions and/or Pb(2+)- containing toxic compounds from the cytoplasm. Contributes to Pb(2+) ions resistance. Confers some resistance to the terpene sclareol (PubMed:14526118, PubMed:15923333).	Interacts with LECRK91 and LECRK92.	Increased susceptibility to the oomycetes Phytophthora brassicae and Phytophthora capsici.	Dissection of early transcriptional responses to water stress in Arundo donax L. by unigene-based RNA-seq	Biotechnology for biofuels	2016	http://www.ncbi.nlm.nih.gov/pmc/articles/PMC4782572	NA	NA	Stomatal	More	370	250	67.57
Amtr	ATR_00111G00420	NP_172358	Arabidopsis thaliana	54% identity	37% coverage	NA;MYB60 (myb domain protein 60); DNA binding / transcription factor (RefSeq) from Arabidopsis thaliana (54% identity, 37% coverage)NP_172358 myb domain protein 60 from Arabidopsis thaliana;MYB60 (myb domain protein 60); DNA binding / transcription factor (RefSeq) from Arabidopsis thaliana (54% identity, 37% coverage)NP_172358 myb domain protein 60 from Arabidopsis thaliana	NA	NA	NA	Transcriptional regulatory networks in Arabidopsis thaliana during single and combined stresses	Nucleic acids research	2016	http://www.ncbi.nlm.nih.gov/pmc/articles/PMC4838348	NA	NA	Stomatal	More	266	250	93.98
Amtr	ATR_00111G00420	NP_172358	Arabidopsis thaliana	54% identity	37% coverage	NA;MYB60 (myb domain protein 60); DNA binding / transcription factor (RefSeq) from Arabidopsis thaliana (54% identity, 37% coverage)NP_172358 myb domain protein 60 from Arabidopsis thaliana;MYB60 (myb domain protein 60); DNA binding / transcription factor (RefSeq) from Arabidopsis thaliana (54% identity, 37% coverage)NP_172358 myb domain protein 60 from Arabidopsis thaliana	NA	NA	NA	A dual role for MYB60 in stomatal regulation and root growth of Arabidopsis thaliana under drought stress.	Plant molecular biology	2011	http://doi.org/10.1007/s11103-011-9796-7	21637967	http://www.ncbi.nlm.nih.gov/pubmed/21637967	Stomatal	More	266	250	93.98
Amtr	ATR_00111G00420	NP_172358	Arabidopsis thaliana	54% identity	37% coverage	NA;MYB60 (myb domain protein 60); DNA binding / transcription factor (RefSeq) from Arabidopsis thaliana (54% identity, 37% coverage)NP_172358 myb domain protein 60 from Arabidopsis thaliana;MYB60 (myb domain protein 60); DNA binding / transcription factor (RefSeq) from Arabidopsis thaliana (54% identity, 37% coverage)NP_172358 myb domain protein 60 from Arabidopsis thaliana	NA	NA	NA	Phytochrome B is involved in mediating red light-induced stomatal opening in Arabidopsis thaliana.	Molecular plant	2010	http://doi.org/10.1093/mp/ssp097	19965572	http://www.ncbi.nlm.nih.gov/pubmed/19965572	Stomatal	More	266	250	93.98
Amtr	ATR_00111G00420	NP_172358	Arabidopsis thaliana	54% identity	37% coverage	NA;MYB60 (myb domain protein 60); DNA binding / transcription factor (RefSeq) from Arabidopsis thaliana (54% identity, 37% coverage)NP_172358 myb domain protein 60 from Arabidopsis thaliana;MYB60 (myb domain protein 60); DNA binding / transcription factor (RefSeq) from Arabidopsis thaliana (54% identity, 37% coverage)NP_172358 myb domain protein 60 from Arabidopsis thaliana	NA	NA	NA	A guard-cell-specific MYB transcription factor regulates stomatal movements and plant drought tolerance.	Current biology : CB	2005	http://doi.org/10.1016/j.cub.2005.05.048	16005291	http://www.ncbi.nlm.nih.gov/pubmed/16005291	Stomatal	More	266	250	93.98
Amtr	ATR_00111G00420	AT1G35515	Arabidopsis thaliana	55% identity	36% coverage	NA;HOS10 (HIGH RESPONSE TO OSMOTIC STRESS 10); DNA binding / transcription regulator (RefSeq) from Arabidopsis thaliana (55% identity, 36% coverage)	NA	NA	NA	TOPOISOMERASE 6B is involved in chromatin remodelling associated with control of carbon partitioning into secondary metabolites and cell walls, and epidermal morphogenesis in Arabidopsis	Journal of experimental botany	2014	http://www.ncbi.nlm.nih.gov/pmc/articles/PMC4112631	NA	NA	Stomatal	NA	266	250	93.98
Amtr	ATR_00111G00420	NP_172425	Arabidopsis thaliana	55% identity	28% coverage	NA;MYB61 (MYB DOMAIN PROTEIN 61); DNA binding / transcription factor (RefSeq) from Arabidopsis thaliana (55% identity, 28% coverage)NP_172425 myb domain protein 61 from Arabidopsis thaliana;MYB61 (MYB DOMAIN PROTEIN 61); DNA binding / transcription factor (RefSeq) from Arabidopsis thaliana (55% identity, 28% coverage)NP_172425 myb domain protein 61 from Arabidopsis thaliana	NA	NA	NA	An Ethylene-responsive Factor BpERF11 Negatively Modulates Salt and Osmotic Tolerance in Betula platyphylla	Scientific reports	2016	http://www.ncbi.nlm.nih.gov/pmc/articles/PMC4793294	NA	NA	Stomatal	More	266	250	93.98
Amtr	ATR_00111G00420	NP_172425	Arabidopsis thaliana	55% identity	28% coverage	NA;MYB61 (MYB DOMAIN PROTEIN 61); DNA binding / transcription factor (RefSeq) from Arabidopsis thaliana (55% identity, 28% coverage)NP_172425 myb domain protein 61 from Arabidopsis thaliana;MYB61 (MYB DOMAIN PROTEIN 61); DNA binding / transcription factor (RefSeq) from Arabidopsis thaliana (55% identity, 28% coverage)NP_172425 myb domain protein 61 from Arabidopsis thaliana	NA	NA	NA	AtMYB61, an R2R3-MYB transcription factor controlling stomatal aperture in Arabidopsis thaliana.	Current biology : CB	2005	http://doi.org/10.1016/j.cub.2005.06.041	16005292	http://www.ncbi.nlm.nih.gov/pubmed/16005292	Stomatal	More	266	250	93.98
Amtr	ATR_00111G00420	MYB124	Glycine max	50% identity	38% coverage	NA;MYB transcription factor MYB124 from Glycine max (50% identity, 38% coverage)	NA	NA	NA	Early transcriptional response of soybean contrasting accessions to root dehydration	PloS one	2013	http://www.ncbi.nlm.nih.gov/pmc/articles/PMC3861472	NA	NA	Stomatal	NA	266	250	93.98
Amtr	ATR_00111G00420	MYB124	Glycine max	50% identity	38% coverage	NA;MYB transcription factor MYB124 from Glycine max (50% identity, 38% coverage)	NA	NA	NA	Transcription factors and regulation of photosynthetic and related metabolism under environmental stresses	Annals of botany	2009	http://www.ncbi.nlm.nih.gov/pmc/articles/PMC2707349	NA	NA	Stomatal	NA	266	250	93.98
Amtr	ATR_00111G00420	AT5G67300	Arabidopsis thaliana	54% identity	33% coverage	Transcription factor MYB44; Myb-related protein 44; AtMYB44; Myb-related protein R1; AtMYBR1;Transcription factor MYB44; Myb-related protein 44; AtMYB44; Myb-related protein R1; AtMYBR1 from Arabidopsis thaliana (54% identity, 33% coverage)NP_201531 myb domain protein r1 from Arabidopsis thalianaAT5G67300 MYBR1 (MYB DOMAIN PROTEIN R1); DNA binding / transcription factor (RefSeq) from Arabidopsis …	Transcription factor. Represses the expression of protein phosphatases 2C in response to abscisic acid (ABA). Confers resistance to abiotic stresses dependent of ABA.	NA	NA	Possible Involvement of MYB44-Mediated Stomatal Regulation in Systemic Resistance Induced by Penicillium simplicissimum GP17-2 in Arabidopsis	Microbes and environments	2016	http://www.ncbi.nlm.nih.gov/pmc/articles/PMC4912150	NA	NA	Stomatal	More	266	250	93.98
Amtr	ATR_00111G00420	AT1G14350	Arabidopsis thaliana	43% identity	23% coverage	Transcription factor MYB124; Myb-related protein 124; AtMYB124; Protein FOUR LIPS;Transcription factor MYB124; Myb-related protein 124; AtMYB124; Protein FOUR LIPS from Arabidopsis thaliana (43% identity, 23% coverage) (see paper)NP_001077534 Duplicated homeodomain-like superfamily protein from Arabidopsis thalianaAT1G14350 FLP (FOUR LIPS); DNA binding / transcription factor (RefSeq) from Arabido…	Transcription factor that binds to DNA in promoters cis- regulatory element 5'-GGCGCGC-3' of cell cycle genes, including cyclins, cyclin-dependent kinases (CDKs), and components of the pre-replication complex (PubMed:20675570, PubMed:24687979). Binds to DNA in promoters cis-regulatory element 5'-AGCCG-3' of auxin regulated genes (e.g. PIN3 and PIN7) (PubMed:26578169). Together with FAMA and MYB88…	Interacts with RBR1.	Abnormal stomatal clusters formation composed by two to four adjacent stomata and some unpaired guard cells originating of extra symmetric divisions in cells with an abnormally persistent guard mother cell (GMC) identity (PubMed:11536724, PubMed:9684356, PubMed:16155180, PubMed:20675570). Abnormal stomatal cluster formation is complemented by FAMA (PubMed:24571519). Increased accumulation of CDKB…	Arabidopsis guard cell integrity involves the epigenetic stabilization of the FLP and FAMA transcription factor genes.	The Plant journal : for cell and molecular biology	2014	http://doi.org/10.1111/tpj.12516	24654956	http://www.ncbi.nlm.nih.gov/pubmed/24654956	Stomatal	More	266	250	93.98
Amtr	ATR_00111G00420	AT1G14350	Arabidopsis thaliana	43% identity	23% coverage	Transcription factor MYB124; Myb-related protein 124; AtMYB124; Protein FOUR LIPS;Transcription factor MYB124; Myb-related protein 124; AtMYB124; Protein FOUR LIPS from Arabidopsis thaliana (43% identity, 23% coverage) (see paper)NP_001077534 Duplicated homeodomain-like superfamily protein from Arabidopsis thalianaAT1G14350 FLP (FOUR LIPS); DNA binding / transcription factor (RefSeq) from Arabido…	Transcription factor that binds to DNA in promoters cis- regulatory element 5'-GGCGCGC-3' of cell cycle genes, including cyclins, cyclin-dependent kinases (CDKs), and components of the pre-replication complex (PubMed:20675570, PubMed:24687979). Binds to DNA in promoters cis-regulatory element 5'-AGCCG-3' of auxin regulated genes (e.g. PIN3 and PIN7) (PubMed:26578169). Together with FAMA and MYB88…	Interacts with RBR1.	Abnormal stomatal clusters formation composed by two to four adjacent stomata and some unpaired guard cells originating of extra symmetric divisions in cells with an abnormally persistent guard mother cell (GMC) identity (PubMed:11536724, PubMed:9684356, PubMed:16155180, PubMed:20675570). Abnormal stomatal cluster formation is complemented by FAMA (PubMed:24571519). Increased accumulation of CDKB…	FOUR LIPS and MYB88 conditionally restrict the G1/S transition during stomatal formation.	Journal of experimental botany	2013	http://www.ncbi.nlm.nih.gov/pmc/articles/PMC3830495	NA	NA	Stomatal	More	266	250	93.98
Amtr	ATR_00111G00420	AT1G14350	Arabidopsis thaliana	43% identity	23% coverage	Transcription factor MYB124; Myb-related protein 124; AtMYB124; Protein FOUR LIPS;Transcription factor MYB124; Myb-related protein 124; AtMYB124; Protein FOUR LIPS from Arabidopsis thaliana (43% identity, 23% coverage) (see paper)NP_001077534 Duplicated homeodomain-like superfamily protein from Arabidopsis thalianaAT1G14350 FLP (FOUR LIPS); DNA binding / transcription factor (RefSeq) from Arabido…	Transcription factor that binds to DNA in promoters cis- regulatory element 5'-GGCGCGC-3' of cell cycle genes, including cyclins, cyclin-dependent kinases (CDKs), and components of the pre-replication complex (PubMed:20675570, PubMed:24687979). Binds to DNA in promoters cis-regulatory element 5'-AGCCG-3' of auxin regulated genes (e.g. PIN3 and PIN7) (PubMed:26578169). Together with FAMA and MYB88…	Interacts with RBR1.	Abnormal stomatal clusters formation composed by two to four adjacent stomata and some unpaired guard cells originating of extra symmetric divisions in cells with an abnormally persistent guard mother cell (GMC) identity (PubMed:11536724, PubMed:9684356, PubMed:16155180, PubMed:20675570). Abnormal stomatal cluster formation is complemented by FAMA (PubMed:24571519). Increased accumulation of CDKB…	Transcriptional regulatory networks in Arabidopsis thaliana during single and combined stresses	Nucleic acids research	2016	http://www.ncbi.nlm.nih.gov/pmc/articles/PMC4838348	NA	NA	Stomatal	More	266	250	93.98
Amtr	ATR_00111G00420	AT1G14350	Arabidopsis thaliana	43% identity	23% coverage	Transcription factor MYB124; Myb-related protein 124; AtMYB124; Protein FOUR LIPS;Transcription factor MYB124; Myb-related protein 124; AtMYB124; Protein FOUR LIPS from Arabidopsis thaliana (43% identity, 23% coverage) (see paper)NP_001077534 Duplicated homeodomain-like superfamily protein from Arabidopsis thalianaAT1G14350 FLP (FOUR LIPS); DNA binding / transcription factor (RefSeq) from Arabido…	Transcription factor that binds to DNA in promoters cis- regulatory element 5'-GGCGCGC-3' of cell cycle genes, including cyclins, cyclin-dependent kinases (CDKs), and components of the pre-replication complex (PubMed:20675570, PubMed:24687979). Binds to DNA in promoters cis-regulatory element 5'-AGCCG-3' of auxin regulated genes (e.g. PIN3 and PIN7) (PubMed:26578169). Together with FAMA and MYB88…	Interacts with RBR1.	Abnormal stomatal clusters formation composed by two to four adjacent stomata and some unpaired guard cells originating of extra symmetric divisions in cells with an abnormally persistent guard mother cell (GMC) identity (PubMed:11536724, PubMed:9684356, PubMed:16155180, PubMed:20675570). Abnormal stomatal cluster formation is complemented by FAMA (PubMed:24571519). Increased accumulation of CDKB…	Stomatal development in Arabidopsis	The Arabidopsis book	2013	http://www.ncbi.nlm.nih.gov/pmc/articles/PMC3711358	NA	NA	Stomatal	More	266	250	93.98
Amtr	ATR_00095G01430	NP_188478	Arabidopsis thaliana	33% identity	80% coverage	Protein ASPARTIC PROTEASE IN GUARD CELL 1; AtASPG1; EC 3.4.23.-;Protein ASPARTIC PROTEASE IN GUARD CELL 1; AtASPG1; EC 3.4.23.- from Arabidopsis thaliana (33% identity, 80% coverage) (see paper)AT3G18490 aspartyl protease family protein (RefSeq) from Arabidopsis thalianaNP_188478 Eukaryotic aspartyl protease family protein from Arabidopsis thaliana;Protein ASPARTIC PROTEASE IN GUARD CELL 1; AtASP…	Aspartic protease involved in drought avoidance through abscisic acid signaling.	NA	No effect on stomatal closure.	Characterization of the cork oak transcriptome dynamics during acorn development	BMC plant biology	2015	http://www.ncbi.nlm.nih.gov/pmc/articles/PMC4479327	NA	NA	Stomatal	NA	77	75	97.4
Amtr	ATR_00095G01430	AT3G20015	Arabidopsis thaliana	29% identity	85% coverage	Protein ASPARTIC PROTEASE IN GUARD CELL 2; AtASPG2; EC 3.4.23.-;Protein ASPARTIC PROTEASE IN GUARD CELL 2; AtASPG2; EC 3.4.23.- from Arabidopsis thaliana (29% identity, 85% coverage) (see paper)AT3G20015 aspartic-type endopeptidase (RefSeq) from Arabidopsis thaliana	Aspartic protease that may be involved in drought avoidance through abscisic acid signaling.	NA	No effect on stomatal closure.	Overexpression of the aspartic protease ASPG1 gene confers drought avoidance in Arabidopsis	Journal of experimental botany	2012	http://www.ncbi.nlm.nih.gov/pmc/articles/PMC3346222	NA	NA	Stomatal	NA	77	75	97.4
Amtr	ATR_00068G01300	AT3G59700	Arabidopsis thaliana	39% identity	88% coverage	L-type lectin-domain containing receptor kinase V.5; Arabidopsis thaliana lectin-receptor kinase a1; Ath.lecRK1; AthlecRK-a1; LecRK-V.5; EC 2.7.11.1;L-type lectin-domain containing receptor kinase V.5; Arabidopsis thaliana lectin-receptor kinase a1; Ath.lecRK1; AthlecRK-a1; LecRK-V.5; EC 2.7.11.1 from Arabidopsis thaliana (39% identity, 88% coverage) (see paper)NP_191529 lectin-receptor kinase fr…	Confers resistance to the pathogenic oomycetes Phytophthora infestans and Phytophthora capsici, but confers susceptibility to the pathogenic bacteria Pseudomonas syringae.	NA	Increased susceptibility to the oomycetes Phytophthora brassicae and Phytophthora capsici but enhanced resistance to the pathogenic bacteria Pseudomonas syringae.	The Arabidopsis lectin receptor kinase LecRK-V.5 represses stomatal immunity induced by Pseudomonas syringae pv. tomato DC3000.	PLoS pathogens	2012	http://www.ncbi.nlm.nih.gov/pmc/articles/PMC3276567	NA	NA	Stomatal	NA	254	250	98.43
Amtr	ATR_00068G01300	AT3G59700	Arabidopsis thaliana	39% identity	88% coverage	L-type lectin-domain containing receptor kinase V.5; Arabidopsis thaliana lectin-receptor kinase a1; Ath.lecRK1; AthlecRK-a1; LecRK-V.5; EC 2.7.11.1;L-type lectin-domain containing receptor kinase V.5; Arabidopsis thaliana lectin-receptor kinase a1; Ath.lecRK1; AthlecRK-a1; LecRK-V.5; EC 2.7.11.1 from Arabidopsis thaliana (39% identity, 88% coverage) (see paper)NP_191529 lectin-receptor kinase fr…	Confers resistance to the pathogenic oomycetes Phytophthora infestans and Phytophthora capsici, but confers susceptibility to the pathogenic bacteria Pseudomonas syringae.	NA	Increased susceptibility to the oomycetes Phytophthora brassicae and Phytophthora capsici but enhanced resistance to the pathogenic bacteria Pseudomonas syringae.	Disease resistance to Pectobacterium carotovorum is negatively modulated by the Arabidopsis Lectin Receptor Kinase LecRK-V.5.	Plant signaling & behavior	2012	http://www.ncbi.nlm.nih.gov/pmc/articles/PMC3489629	NA	NA	Stomatal	NA	254	250	98.43
Amtr	ATR_00068G01300	AT1G61370	Arabidopsis thaliana	37% identity	40% coverage	NA;S-locus lectin protein kinase family protein (RefSeq) from Arabidopsis thaliana (37% identity, 40% coverage)	NA	NA	NA	Vascular gene expression: a hypothesis	Frontiers in plant science	2013	http://www.ncbi.nlm.nih.gov/pmc/articles/PMC3713349	NA	NA	Stomatal	NA	254	250	98.43
Amtr	ATR_00068G01300	AT2G26330	Arabidopsis thaliana	34% identity	34% coverage	LRR receptor-like serine/threonine-protein kinase ERECTA; EC 2.7.11.1; Protein QUANTITATIVE RESISTANCE TO PLECTOSPHAERELLA 1; Protein QUANTITATIVE RESISTANCE TO RALSTONIA SOLANACEARUM 1; Protein TRANSPIRATION EFFICIENCY 1;LRR receptor-like serine/threonine-protein kinase ERECTA; EC 2.7.11.1; Protein QUANTITATIVE RESISTANCE TO PLECTOSPHAERELLA 1; Protein QUANTITATIVE RESISTANCE TO RALSTONIA SOLANA…	Receptor kinase that, together with ERL1 and ERL2, regulates aerial architecture, including inflorescence (e.g. shoot apical meristem-originating organ shape, elongation of the internode and pedicels, and adaxial-abaxial polarity), and stomatal patterning (e.g. density and clustering), probably by tuning cell division and expansion. Redundantly involved with ERL1 in procambial development regulat…	Homodimer and heterodimer with ERL1. Interacts with EPF1, EPF2, EPFL4, EPFL5 and EPFL6.	In er-104 and er-105, small curly leaves and compact inflorescence with short thick siliques, increased canalization of rosette leaf number during long days.	Competitive binding of antagonistic peptides fine-tunes stomatal patterning.	Nature	2015	http://www.ncbi.nlm.nih.gov/pmc/articles/PMC4532310	NA	NA	Stomatal	More	254	250	98.43
Amtr	ATR_00068G01300	AT1G34210	Arabidopsis thaliana	37% identity	45% coverage	Somatic embryogenesis receptor kinase 2; AtSERK2; EC 2.7.11.1; Somatic embryogenesis receptor-like kinase 2;Somatic embryogenesis receptor kinase 2; AtSERK2; EC 2.7.11.1; Somatic embryogenesis receptor-like kinase 2 from Arabidopsis thaliana (37% identity, 45% coverage) (see paper)NP_174683 somatic embryogenesis receptor-like kinase 2 from Arabidopsis thalianaAT1G34210 SERK2 (SOMATIC EMBRYOGENESI…	Serine/threonine-kinase involved in brassinosteroid- dependent and -independent signaling pathways. Acts redundantly with SERK1 as a control point for sporophytic development controlling male gametophyte production.	Homo- and heterodimer. Component of the SERK1 signaling complex, composed of KAPP, CDC48A, GRF6 or GRF7, SERK1, SERK2, SERK3/BAK1 and BRI1 (By similarity). Interacts with the EF-Tu receptor EFR and FLS2 in a specific ligand-induced manner.	No visible phenotype. Serk1 and serk2 double mutants are completely male sterile due to a failure in tapetum specification.	Common and unique elements of the ABA-regulated transcriptome of Arabidopsis guard cells	BMC genomics	2011	http://www.ncbi.nlm.nih.gov/pmc/articles/PMC3115880	NA	NA	Stomatal	More	254	250	98.43
Amtr	ATR_00068G01300	AT5G62230	Arabidopsis thaliana	32% identity	34% coverage	LRR receptor-like serine/threonine-protein kinase ERL1; EC 2.7.11.1; Protein ERECTA-like kinase 1;LRR receptor-like serine/threonine-protein kinase ERL1; EC 2.7.11.1; Protein ERECTA-like kinase 1 from Arabidopsis thaliana (32% identity, 34% coverage) (see paper)AT5G62230 ERL1 (ERECTA-LIKE 1); kinase (RefSeq) from Arabidopsis thaliana	Receptor kinase that regulates inflorescence architecture and organ shape as well as stomatal patterning, including density and clustering, together with ER and ERL2. Redundantly involved with ER in procambial development regulation. Forms a functional ligand-receptor pair with EPF1 (AC Q8S8I4) (PubMed:22241782).	Homodimer and heterodimer with ERECTA. Interacts with EPF1 and EPF2.	NA	New insights into the evolution and structure of Colletotrichum plant-like subtilisins (CPLSs)	Communicative & integrative biology	2013	http://www.ncbi.nlm.nih.gov/pmc/articles/PMC3917961	NA	NA	Stomatal	More	254	250	98.43
Amtr	ATR_00068G01300	NP_001190595	Arabidopsis thaliana	32% identity	36% coverage	NA;ERECTA-like 1 from Arabidopsis thaliana (32% identity, 36% coverage)	NA	NA	NA	Stomatal patterning and differentiation by synergistic interactions of receptor kinases.	Science (New York, N.Y.)	2005	http://doi.org/10.1126/science.1109710	16002616	http://www.ncbi.nlm.nih.gov/pubmed/16002616	Stomatal	NA	254	250	98.43
Amtr	ATR_00068G01300	AT2G39660	Arabidopsis thaliana	38% identity	41% coverage	Serine/threonine-protein kinase BIK1; EC 2.7.11.1; Protein BOTRYTIS-INDUCED KINASE 1;Serine/threonine-protein kinase BIK1; EC 2.7.11.1; Protein BOTRYTIS-INDUCED KINASE 1 from Arabidopsis thaliana (38% identity, 41% coverage) (see paper)NP_181496 botrytis-induced kinase1 from Arabidopsis thalianaAT2G39660 BIK1 (BOTRYTIS-INDUCED KINASE1); kinase (RefSeq) from Arabidopsis thaliana;Serine/threonine-p…	Plays a central role in immune responses (PubMed:20413097). Required to activate the resistance responses to necrotrophic pathogens (PubMed:16339855). Phosphorylates FLS2 and BAK1 (PubMed:20404519, PubMed:24104392). Involved in pathogen- associated molecular pattern (PAMP)-triggered immunity (PTI) signaling and defense responses downstream of FLS2. Acts additively with PBL1 in PTI defenses (PubMe…	Interacts with FLS2 (PubMed:20413097, PubMed:20404519). Activation of FLS2 by flagellin (flg22) induces the dissociation of the complex (PubMed:20413097). Interacts with BAK1 (PubMed:20404519). Interacts with the Xanthomonas campestris effector XopAC/AvrAC (PubMed:22504181). Interacts with CPK28 (PubMed:25525792). Interacts with PEPR1 (PubMed:23431184). Interacts with PP2C38 (PubMed:27494702). In…	Altered growth traits, early flowering, weak stems, small siliques and reduced fertility. Mutant plants have a severely impaired resistance to Botrytis and A.brassicicola (PubMed:16339855). Reduced plant size (PubMed:20413097, PubMed:27679580). Enhanced resistance to Plasmodiophora brassicae, a soil-borne obligate pathogen that causes clubroot disease (PubMed:27679580). Hypersensitivity to the pl…	The FLS2-associated kinase BIK1 directly phosphorylates the NADPH oxidase RbohD to control plant immunity.	Cell host & microbe	2014	http://doi.org/10.1016/j.chom.2014.02.009	24629339	http://www.ncbi.nlm.nih.gov/pubmed/24629339	Stomatal	More	254	250	98.43
Amtr	ATR_00068G01300	AT5G07180	Arabidopsis thaliana	32% identity	35% coverage	LRR receptor-like serine/threonine-protein kinase ERL2; EC 2.7.11.1; Protein ERECTA-like kinase 2;LRR receptor-like serine/threonine-protein kinase ERL2; EC 2.7.11.1; Protein ERECTA-like kinase 2 from Arabidopsis thaliana (32% identity, 35% coverage)NP_196335 ERECTA-like 2 from Arabidopsis thalianaAT5G07180 ERL2 (ERECTA-LIKE 2); kinase (RefSeq) from Arabidopsis thaliana;LRR receptor-like serine/t…	Receptor kinase that regulates inflorescence architecture and organ shape as well as stomatal patterning, including density and clustering, together with ERL1 and ER.	NA	NA	Stomatal patterning and differentiation by synergistic interactions of receptor kinases.	Science (New York, N.Y.)	2005	http://doi.org/10.1126/science.1109710	16002616	http://www.ncbi.nlm.nih.gov/pubmed/16002616	Stomatal	NA	254	250	98.43
Amtr	ATR_01818G00010	AT1G30290	Arabidopsis thaliana	29% identity	60% coverage	NA;hypothetical protein (RefSeq) from Arabidopsis thaliana (29% identity, 60% coverage)	NA	NA	NA	Boolean modeling of transcriptome data reveals novel modes of heterotrimeric G-protein action	Molecular systems biology	2010	http://www.ncbi.nlm.nih.gov/pmc/articles/PMC2913393	NA	NA	Stomatal	NA	1367	250	18.29
Amtr	ATR_00007G01270	NP_001319310	Arabidopsis thaliana	37% identity	27% coverage	Mitogen-activated protein kinase kinase kinase YODA; EC 2.7.11.25; YODA MAPKK kinase;Mitogen-activated protein kinase kinase kinase YODA; EC 2.7.11.25; YODA MAPKK kinase from Arabidopsis thaliana (37% identity, 27% coverage) (see paper)AT1G63700 YDA (YODA); ATP binding / kinase/ protein kinase/ protein serine/threonine kinase (RefSeq) from Arabidopsis thalianaNP_001319310 Protein kinase superfami…	Functions in a MAP kinase cascade that acts as a molecular switch to regulate the first cell fate decisions in the zygote and the early embryo. Promotes elongation of the zygote and development of its basal daughter cell into the extra-embryonic suspensor. In stomatal development, acts downstream of the LRR receptor TMM, but upstream of the MKK4/MKK5-MPK3/MPK6 module to regulate stomatal cell fat…	Interacts with ASK7.	Severely dwarf plants that rarely survive on soil, small rosettes, compact leaves, extremely compressed shoots, and short, sterile flowers. No proper elongation of the zygote and differentiation of the extra-embryonic suspensor. Excess of stomata in leaves.	New insights into the evolution and structure of Colletotrichum plant-like subtilisins (CPLSs)	Communicative & integrative biology	2013	http://www.ncbi.nlm.nih.gov/pmc/articles/PMC3917961	NA	NA	Stomatal	More	250	250	100
Amtr	ATR_00007G01270	NP_001319310	Arabidopsis thaliana	37% identity	27% coverage	Mitogen-activated protein kinase kinase kinase YODA; EC 2.7.11.25; YODA MAPKK kinase;Mitogen-activated protein kinase kinase kinase YODA; EC 2.7.11.25; YODA MAPKK kinase from Arabidopsis thaliana (37% identity, 27% coverage) (see paper)AT1G63700 YDA (YODA); ATP binding / kinase/ protein kinase/ protein serine/threonine kinase (RefSeq) from Arabidopsis thalianaNP_001319310 Protein kinase superfami…	Functions in a MAP kinase cascade that acts as a molecular switch to regulate the first cell fate decisions in the zygote and the early embryo. Promotes elongation of the zygote and development of its basal daughter cell into the extra-embryonic suspensor. In stomatal development, acts downstream of the LRR receptor TMM, but upstream of the MKK4/MKK5-MPK3/MPK6 module to regulate stomatal cell fat…	Interacts with ASK7.	Severely dwarf plants that rarely survive on soil, small rosettes, compact leaves, extremely compressed shoots, and short, sterile flowers. No proper elongation of the zygote and differentiation of the extra-embryonic suspensor. Excess of stomata in leaves.	Vascular gene expression: a hypothesis	Frontiers in plant science	2013	http://www.ncbi.nlm.nih.gov/pmc/articles/PMC3713349	NA	NA	Stomatal	More	250	250	100
Amtr	ATR_00007G01270	NP_001319310	Arabidopsis thaliana	37% identity	27% coverage	Mitogen-activated protein kinase kinase kinase YODA; EC 2.7.11.25; YODA MAPKK kinase;Mitogen-activated protein kinase kinase kinase YODA; EC 2.7.11.25; YODA MAPKK kinase from Arabidopsis thaliana (37% identity, 27% coverage) (see paper)AT1G63700 YDA (YODA); ATP binding / kinase/ protein kinase/ protein serine/threonine kinase (RefSeq) from Arabidopsis thalianaNP_001319310 Protein kinase superfami…	Functions in a MAP kinase cascade that acts as a molecular switch to regulate the first cell fate decisions in the zygote and the early embryo. Promotes elongation of the zygote and development of its basal daughter cell into the extra-embryonic suspensor. In stomatal development, acts downstream of the LRR receptor TMM, but upstream of the MKK4/MKK5-MPK3/MPK6 module to regulate stomatal cell fat…	Interacts with ASK7.	Severely dwarf plants that rarely survive on soil, small rosettes, compact leaves, extremely compressed shoots, and short, sterile flowers. No proper elongation of the zygote and differentiation of the extra-embryonic suspensor. Excess of stomata in leaves.	Induced accumulation of cuticular waxes enhances drought tolerance in Arabidopsis by changes in development of stomata	Plant physiology and biochemistry : PPB	2011	http://doi.org/10.1016/j.plaphy.2011.09.006	22078383	http://www.ncbi.nlm.nih.gov/pubmed/22078383	Stomatal	More	250	250	100
Amtr	ATR_00007G01270	NP_001319606	Arabidopsis thaliana	29% identity	66% coverage	Mitogen-activated protein kinase kinase 5; AtMAP2Kalpha; AtMEK5; AtMKK5; MAP kinase kinase 5; EC 2.7.12.2;Mitogen-activated protein kinase kinase 5; AtMAP2Kalpha; AtMEK5; AtMKK5; MAP kinase kinase 5; EC 2.7.12.2 from Arabidopsis thaliana (29% identity, 66% coverage)AT3G21220, NP_188759 ATMKK5 (ARABIDOPSIS THALIANA MITOGEN-ACTIVATED PROTEIN KINASE KINASE 5); MAP kinase kinase/ kinase (RefSeq) from…	Involved in the second phase of hydrogen peroxide generation during hypersensitive response-like cell death. Involved in the innate immune MAP kinase signaling cascade (MEKK1, MKK4/MKK5 and MPK3/MPK6) downstream of bacterial flagellin receptor FLS2. Activates by phosphorylation the downstream MPK3 and MPK6. YDA-MKK4/MKK5-MPK3/MPK6 module regulates stomatal cell fate before the guard mother cell (…	Interacts with P.syringae type III effector HopF2 (PubMed:20571112). Interacts with BZR1 (PubMed:24019147). Interacts with MPK6 (PubMed:19513235). Interacts with RACK1A, RACK1B and RACK1C (PubMed:25731164). Interacts with MAPKKK5 mainly in the cytosol (PubMed:27679653).	RNAi double mutants MKK4 and MKK5 have a strong abscission defect. RNAi mutant MKK5 shows super-sensitivity to high light stress.	Stomatal development and patterning are regulated by environmentally responsive mitogen-activated protein kinases in Arabidopsis.	The Plant cell	2007	http://www.ncbi.nlm.nih.gov/pmc/articles/PMC1820971	NA	NA	Stomatal	More	250	250	100
Amtr	ATR_00011G00190	AT5G55630	Arabidopsis thaliana	34% identity	62% coverage	Two-pore potassium channel 1; AtTPK1; Calcium-activated outward-rectifying potassium channel 1; AtKCO1;Two-pore potassium channel 1; AtTPK1; Calcium-activated outward-rectifying potassium channel 1; AtKCO1 from Arabidopsis thaliana (34% identity, 62% coverage) (see paper)NP_200374 Outward rectifying potassium channel protein from Arabidopsis thalianaAT5G55630 ATKCO1; calcium-activated potassium c…	Voltage-independent, large conductance and potassium- selective tonoplast ion channel. Regulated by cytoplasmic calcium and pH. Does not mediate slow-vacuolar (SV) ionic currents, but essential to establish VK currents. Has some permeability for Rb(+) and NH(4)(+), but none for Na(+), Cs(+) or Li(+). Involved in intracellular K(+) redistribution and/or K(+) retranslocation between different tissu…	Homodimer. Interacts with GRF1 and GRF6, but only GRF6 modulates the channel activity.	Reduced growth in both high and low K(+) conditions. Slower germination and increased sensitivity to abscisic acid. Reduction of the total tonoplast current density.	Plant ion channels: gene families, physiology, and functional genomics analyses	Annual review of physiology	2009	http://www.ncbi.nlm.nih.gov/pmc/articles/PMC4790454	NA	NA	Stomatal	More	115	112	97.39
Amtr	ATR_00019G01950	NP_001318239	Arabidopsis thaliana	38% identity	12% coverage	NA;glutamate receptor 2 from Arabidopsis thaliana (38% identity, 12% coverage)	NA	NA	NA	De-regulated expression of the plant glutamate receptor homolog AtGLR3.1 impairs long-term Ca2+-programmed stomatal closure.	The Plant journal : for cell and molecular biology	2009	http://doi.org/10.1111/j.1365-313X.2009.03789.x	19143998	http://www.ncbi.nlm.nih.gov/pubmed/19143998	Stomatal	NA	37	37	100
Amtr	ATR_00003G00420	AT1G30290	Arabidopsis thaliana	23% identity	59% coverage	NA;hypothetical protein (RefSeq) from Arabidopsis thaliana (23% identity, 59% coverage)	NA	NA	NA	Boolean modeling of transcriptome data reveals novel modes of heterotrimeric G-protein action	Molecular systems biology	2010	http://www.ncbi.nlm.nih.gov/pmc/articles/PMC2913393	NA	NA	Stomatal	NA	1153	250	21.68
Amtr	ATR_00003G00440	NP_973396	Arabidopsis thaliana	25% identity	15% coverage	NA;CHASE domain containing histidine kinase protein from Arabidopsis thaliana (25% identity, 15% coverage)	NA	NA	NA	The specificity of cytokinin signalling in Arabidopsis thaliana is mediated by differing ligand affinities and expression profiles of the receptors.	The Plant journal : for cell and molecular biology	2011	http://doi.org/10.1111/j.1365-313X.2011.04584.x	21426428	http://www.ncbi.nlm.nih.gov/pubmed/21426428	Stomatal	More	256	250	97.66
Amtr	ATR_00003G00440	AT5G10720	Arabidopsis thaliana	23% identity	19% coverage	Histidine kinase 5; EC 2.7.13.3; Arabidopsis histidine kinase 5; AtHK5; Protein AUTHENTIC HIS-KINASE 5; Protein CYTOKININ-INDEPENDENT 2;Histidine kinase 5; EC 2.7.13.3; Arabidopsis histidine kinase 5; AtHK5; Protein AUTHENTIC HIS-KINASE 5; Protein CYTOKININ-INDEPENDENT 2 from Arabidopsis thaliana (23% identity, 19% coverage) (see paper)NP_196633 histidine kinase 5 from Arabidopsis thalianaAT5G107…	Functions as a histidine kinase and transmits the stress signal to a downstream MAPK cascade. This protein undergoes an ATP-dependent autophosphorylation at a conserved histidine residue in the kinase core, and a phosphoryl group is then transferred to a conserved aspartate residue in the receiver domain. Negative regulator of the ETR1-dependent abscisic acid (ABA) and ethylene signaling pathway …	Interacts with AHP1, APH2, APH3, APH5 and APH6, but not with APH4.	Hypersensitive to abscisic acid (ABA) and ethylene (ACC) in roots. Reduced stomatal closure in response to H(2)O(2), bacterial pathogen associated molecular pattern (PAMP) flagellin, Pseudomonas syringae, darkness, nitric oxide and ethylene, but normal closure in response to ABA and the peptide elf. Increased sensitivity to pathogens and increased tolerance to high salinity.	Identification of two-component system elements downstream of AHK5 in the stomatal closure response of Arabidopsis thaliana.	Plant signaling & behavior	2012	http://www.ncbi.nlm.nih.gov/pmc/articles/PMC3548872	NA	NA	Stomatal	NA	256	250	97.66
Amtr	ATR_00003G00440	AT5G10720	Arabidopsis thaliana	23% identity	19% coverage	Histidine kinase 5; EC 2.7.13.3; Arabidopsis histidine kinase 5; AtHK5; Protein AUTHENTIC HIS-KINASE 5; Protein CYTOKININ-INDEPENDENT 2;Histidine kinase 5; EC 2.7.13.3; Arabidopsis histidine kinase 5; AtHK5; Protein AUTHENTIC HIS-KINASE 5; Protein CYTOKININ-INDEPENDENT 2 from Arabidopsis thaliana (23% identity, 19% coverage) (see paper)NP_196633 histidine kinase 5 from Arabidopsis thalianaAT5G107…	Functions as a histidine kinase and transmits the stress signal to a downstream MAPK cascade. This protein undergoes an ATP-dependent autophosphorylation at a conserved histidine residue in the kinase core, and a phosphoryl group is then transferred to a conserved aspartate residue in the receiver domain. Negative regulator of the ETR1-dependent abscisic acid (ABA) and ethylene signaling pathway …	Interacts with AHP1, APH2, APH3, APH5 and APH6, but not with APH4.	Hypersensitive to abscisic acid (ABA) and ethylene (ACC) in roots. Reduced stomatal closure in response to H(2)O(2), bacterial pathogen associated molecular pattern (PAMP) flagellin, Pseudomonas syringae, darkness, nitric oxide and ethylene, but normal closure in response to ABA and the peptide elf. Increased sensitivity to pathogens and increased tolerance to high salinity.	The histidine kinase AHK5 integrates endogenous and environmental signals in Arabidopsis guard cells.	PloS one	2008	http://www.ncbi.nlm.nih.gov/pmc/articles/PMC2424244	NA	NA	Stomatal	NA	256	250	97.66
Amtr	ATR_00003G00440	NP_564276	Arabidopsis thaliana	26% identity	13% coverage	Histidine kinase 3; EC 2.7.13.3; Arabidopsis histidine kinase 3; AtHK3; Protein AUTHENTIC HIS-KINASE 3; Protein ORESARA 12;Histidine kinase 3; EC 2.7.13.3; Arabidopsis histidine kinase 3; AtHK3; Protein AUTHENTIC HIS-KINASE 3; Protein ORESARA 12 from Arabidopsis thaliana (26% identity, 13% coverage)AT1G27320 AHK3 (ARABIDOPSIS HISTIDINE KINASE 3); cytokinin receptor/ osmosensor/ protein histidine …	Cytokinins (CK) receptor related to bacterial two- component regulators. Functions as a histidine kinase and transmits the stress signal to a downstream MAPK cascade. This protein undergoes an ATP-dependent autophosphorylation at a conserved histidine residue in the kinase core, and a phosphoryl group is then transferred to a conserved aspartate residue in the receiver domain. In the presence of …	Interacts with AHK2, AHK4, AHP1, AHP2, AHP3, AHP5 and At5g43560.	Hypersensitivity to ABA, and strong drought and salinity tolerance. Reduced sensitivity to cytokinin (mostly in roots). More rapid germination, reduced requirement for light, and decreased far-red light sensitivity. Early senescence promoted by darkness. Reduced sensitivity to N-isobutyl decanamide. Defects in procambium proliferation and absence of secondary growth. Enhanced freezing tolerance. …	Involvement of two-component signalling systems in the regulation of stomatal aperture by light in Arabidopsis thaliana.	The New phytologist	2014	http://doi.org/10.1111/nph.12813	24758561	http://www.ncbi.nlm.nih.gov/pubmed/24758561	Stomatal	More	256	250	97.66
Amtr	ATR_00003G00440	NP_564276	Arabidopsis thaliana	26% identity	13% coverage	Histidine kinase 3; EC 2.7.13.3; Arabidopsis histidine kinase 3; AtHK3; Protein AUTHENTIC HIS-KINASE 3; Protein ORESARA 12;Histidine kinase 3; EC 2.7.13.3; Arabidopsis histidine kinase 3; AtHK3; Protein AUTHENTIC HIS-KINASE 3; Protein ORESARA 12 from Arabidopsis thaliana (26% identity, 13% coverage)AT1G27320 AHK3 (ARABIDOPSIS HISTIDINE KINASE 3); cytokinin receptor/ osmosensor/ protein histidine …	Cytokinins (CK) receptor related to bacterial two- component regulators. Functions as a histidine kinase and transmits the stress signal to a downstream MAPK cascade. This protein undergoes an ATP-dependent autophosphorylation at a conserved histidine residue in the kinase core, and a phosphoryl group is then transferred to a conserved aspartate residue in the receiver domain. In the presence of …	Interacts with AHK2, AHK4, AHP1, AHP2, AHP3, AHP5 and At5g43560.	Hypersensitivity to ABA, and strong drought and salinity tolerance. Reduced sensitivity to cytokinin (mostly in roots). More rapid germination, reduced requirement for light, and decreased far-red light sensitivity. Early senescence promoted by darkness. Reduced sensitivity to N-isobutyl decanamide. Defects in procambium proliferation and absence of secondary growth. Enhanced freezing tolerance. …	The specificity of cytokinin signalling in Arabidopsis thaliana is mediated by differing ligand affinities and expression profiles of the receptors.	The Plant journal : for cell and molecular biology	2011	http://doi.org/10.1111/j.1365-313X.2011.04584.x	21426428	http://www.ncbi.nlm.nih.gov/pubmed/21426428	Stomatal	More	256	250	97.66
Amtr	ATR_00048G00230	AT4G21870	Arabidopsis thaliana	39% identity	57% coverage	NA;26.5 kDa class P-related heat shock protein (HSP26.5-P) (RefSeq) from Arabidopsis thaliana (39% identity, 57% coverage)	NA	NA	NA	Common and unique elements of the ABA-regulated transcriptome of Arabidopsis guard cells	BMC genomics	2011	http://www.ncbi.nlm.nih.gov/pmc/articles/PMC3115880	NA	NA	Stomatal	NA	250	250	100
Amtr	ATR_00048G00230	AT4G25200	Arabidopsis thaliana	34% identity	68% coverage	NA;mitochondrion-localized small heat shock protein 23.6 from Arabidopsis thaliana (34% identity, 68% coverage)Q96331 23.6 kDa heat shock protein, mitochondrial from Arabidopsis thalianaAT4G25200 ATHSP23.6-MITO (MITOCHONDRION-LOCALIZED SMALL HEAT SHOCK PROTEIN 23.6) (RefSeq) from Arabidopsis thaliana;mitochondrion-localized small heat shock protein 23.6 from Arabidopsis thaliana (34% identity, 68…	NA	NA	NA	Boolean modeling of transcriptome data reveals novel modes of heterotrimeric G-protein action	Molecular systems biology	2010	http://www.ncbi.nlm.nih.gov/pmc/articles/PMC2913393	NA	NA	Stomatal	More	250	250	100
Amtr	ATR_00019G01540	NP_201470	Arabidopsis thaliana	29% identity	80% coverage	UDP-glycosyltransferase 72E2; EC 2.4.1.-; Hydroxycinnamate 4-beta-glucosyltransferase; EC 2.4.1.126;UDP-glycosyltransferase 72E2; EC 2.4.1.-; Hydroxycinnamate 4-beta-glucosyltransferase; EC 2.4.1.126 from Arabidopsis thaliana (29% identity, 80% coverage)AT5G66690 UGT72E2; UDP-glycosyltransferase/ coniferyl-alcohol glucosyltransferase/ transferase, transferring glycosyl groups (RefSeq) from Arabid…	Involved in the O-glucosylation of monolignols (alcohol monomers of lignin). Glucosylates conyferyl and sinapyl alcohols to coniferyl alcohol 4-O-glucoside and sinapyl alcohol 4-O- glucoside, respectively. Glucosylates conyferyl and sinapyl aldehydes. Possesses low activity with sinapate and ferulate as substrates.	NA	NA	Common and unique elements of the ABA-regulated transcriptome of Arabidopsis guard cells	BMC genomics	2011	http://www.ncbi.nlm.nih.gov/pmc/articles/PMC3115880	NA	NA	Stomatal	More	247	247	100
Amtr	ATR_00027G00700	AT3G48750	Arabidopsis thaliana	85% identity	97% coverage	Cyclin-dependent kinase A-1; CDKA;1; EC 2.7.11.22; EC 2.7.11.23; Cell division control protein 2 homolog A;Cyclin-dependent kinase A-1; CDKA;1; EC 2.7.11.22; EC 2.7.11.23; Cell division control protein 2 homolog A from Arabidopsis thaliana (85% identity, 97% coverage)NP_566911 cell division control 2 from Arabidopsis thalianaAT3G48750 CDC2 (CELL DIVISION CONTROL 2); cyclin-dependent protein kinas…	Involved in the control of the cell cycle. Essential for both G1/S and G2/M (mitosis) phase transitions. Functions in cell morphogenesis as well as cell proliferation. Required for cell division (entry into mitosis) of the generative cell in male gametogenesis. Required to trigger guard mother cells (GMC) symmetric divisions at the late stage of stomatal development, probably via the regulation o…	Interacts with CDT1A, CYCA2-3, CYCD2-1, CYCD3-1, CYCD4-1, CYCD4-2, CYCH1-1, CYCU1-1, CYCU2-1, CYCU2-2, CYCU3-1, CYCU4-1, CYCU4-2, CYCU4-3, CKS1, KRP2/ICK2, KRP3/ICK6, KRP4/ICK7, KRP6/ICK4, KRP7/ICK5, and C-terminal domain of KRP1/ICK1. Interacts with WEE1 and TIF4A-1/EIF4A-1. Interacts with PAS2; when phosphorylated at Tyr-15. Interacts with SMR3, SMR4, SMR5, SMR6, SMR8 and At4g14310. Binds to CY…	Plants display lethal male gametophyte (PubMed:16460514). Impaired stomata formation with arrested guard mother cells (GMC) divisions. Impaired last mitotic division in the male gametophyte, leading to 50 percent of pollen with two gametes. The double mutant flp-1 myb88 displays an enhanced stomatal phenotype with more and larger stomatal clusters. Triple mutants cdka;1 flp-1 myb88 don't have gua…	Requirement for A-type cyclin-dependent kinase and cyclins for the terminal division in the stomatal lineage of Arabidopsis.	Journal of experimental botany	2014	http://www.ncbi.nlm.nih.gov/pmc/articles/PMC4036514	NA	NA	Stomatal	More	250	250	100
Amtr	ATR_00027G00700	NP_001234011	Solanum lycopersicum	40% identity	71% coverage	NA;Mitogen-activated protein kinase from Solanum lycopersicum (40% identity, 71% coverage)	NA	NA	NA	Silencing the SpMPK1, SpMPK2, and SpMPK3 genes in tomato reduces abscisic acid-mediated drought tolerance.	International journal of molecular sciences	2013	http://www.ncbi.nlm.nih.gov/pmc/articles/PMC3856046	NA	NA	Stomatal	NA	250	250	100
Amtr	ATR_00090G00970	AT1G22690	Arabidopsis thaliana	53% identity	50% coverage	NA;gibberellin-responsive protein, putative (RefSeq) from Arabidopsis thaliana (53% identity, 50% coverage)	NA	NA	NA	GOLDEN 2-LIKE transcription factors for chloroplast development affect ozone tolerance through the regulation of stomatal movement	Proceedings of the National Academy of Sciences of the United States of America	2016	http://www.ncbi.nlm.nih.gov/pmc/articles/PMC4839443	NA	NA	Stomatal	More	16	16	100
Amtr	ATR_00150G00050	NP_850271	Arabidopsis thaliana	47% identity	96% coverage	Callose synthase 10; EC 2.4.1.34; 1,3-beta-glucan synthase; Protein CHORUS; Protein GLUCAN SYNTHASE-LIKE 8;Callose synthase 10; EC 2.4.1.34; 1,3-beta-glucan synthase; Protein CHORUS; Protein GLUCAN SYNTHASE-LIKE 8 from Arabidopsis thaliana (47% identity, 96% coverage)NP_850271 glucan synthase-like 8 from Arabidopsis thaliana	Involved in sporophytic and gametophytic development. Required for normal plant development and for the proper accumulation of callose at cell plates, cll walls and plasmodesmata. During pollen formation, required for the entry of microspores into mitosis. During plant growth and development, callose is found as a transitory component of the cell plate in dividing cells, is a major component of p…	NA	Seedling lethality with severe dwarfism. Plants develop collapsed and inviable pollen grains.	Dysregulation of cell-to-cell connectivity and stomatal patterning by loss-of-function mutation in Arabidopsis chorus (glucan synthase-like 8).	Development (Cambridge, England)	2010	http://doi.org/10.1242/dev.049197	20430748	http://www.ncbi.nlm.nih.gov/pubmed/20430748	Stomatal	NA	81	50	61.73
Amtr	ATR_00150G00050	AT2G36850	Arabidopsis thaliana	46% identity	95% coverage	NA;GSL8 (GLUCAN SYNTHASE-LIKE 8); 1,3-beta-glucan synthase/ transferase, transferring glycosyl groups (RefSeq) from Arabidopsis thaliana (46% identity, 95% coverage)	NA	NA	NA	Stomatal development in Arabidopsis	The Arabidopsis book	2013	http://www.ncbi.nlm.nih.gov/pmc/articles/PMC3711358	NA	NA	Stomatal	NA	81	50	61.73
Amtr	ATR_00008G01530	NP_199783	Arabidopsis thaliana	51% identity	18% coverage	Endoglucanase 25; EC 3.2.1.4; Cellulase homolog OR16pep; Endo-1,4-beta glucanase 25; Protein KORRIGAN; Protein RADIALLY SWOLLEN 2;Endoglucanase 25; EC 3.2.1.4; Cellulase homolog OR16pep; Endo-1,4-beta glucanase 25; Protein KORRIGAN; Protein RADIALLY SWOLLEN 2 from Arabidopsis thaliana (51% identity, 18% coverage) (see paper)AT5G49720 ATGH9A1 (ARABIDOPSIS THALIANA GLYCOSYL HYDROLASE 9A1); cellulas…	Required for cellulose microfibrils formation. Involved in cell wall assembly during cell elongation and cell plate maturation in cytokinesis. Required for secondary cell wall formation in the developing xylem. May cycle through different intracellular compartments, including plasma membrane.	NA	Plants are extremely dwarf and show severe abnormal morphology with incomplete cell walls, aberrant cell plates and multinucleated cells.	Transcriptome analysis reveals the role of the root hairs as environmental sensors to maintain plant functions under water-deficiency conditions	Journal of experimental botany	2016	http://www.ncbi.nlm.nih.gov/pmc/articles/PMC4753848	NA	NA	Stomatal	More	94	94	100
Amtr	ATR_00049G02620	XP_015611990	Oryza sativa Japonica Group	43% identity	11% coverage	NA;E3 ubiquitin-protein ligase At1g63170 isoform X1 from Oryza sativa Japonica Group (43% identity, 11% coverage)	NA	NA	NA	The RING Finger Ubiquitin E3 Ligase OsHTAS Enhances Heat Tolerance by Promoting H2O2-Induced Stomatal Closure in Rice.	Plant physiology	2016	http://www.ncbi.nlm.nih.gov/pmc/articles/PMC4704569	NA	NA	Stomatal	NA	250	250	100
Amtr	ATR_00072G00760	NP_849868	Arabidopsis thaliana	63% identity	77% coverage	Expansin-A1; AtEXPA1; Alpha-expansin-1; At-EXP1; AtEx1; Ath-ExpAlpha-1.2;Expansin-A1; AtEXPA1; Alpha-expansin-1; At-EXP1; AtEx1; Ath-ExpAlpha-1.2 from Arabidopsis thaliana (63% identity, 77% coverage)NP_849868 expansin A1 from Arabidopsis thaliana	Causes loosening and extension of plant cell walls by disrupting non-covalent bonding between cellulose microfibrils and matrix glucans. No enzymatic activity has been found (By similarity).	NA	NA	Overexpression of the Arabidopsis Œ±-expansin gene AtEXPA1 accelerates stomatal opening by decreasing the volumetric elastic modulus.	Plant cell reports	2011	http://doi.org/10.1007/s00299-010-0937-2	20976459	http://www.ncbi.nlm.nih.gov/pubmed/20976459	Stomatal	NA	105	105	100
Amtr	ATR_00072G00760	NP_849868	Arabidopsis thaliana	63% identity	77% coverage	Expansin-A1; AtEXPA1; Alpha-expansin-1; At-EXP1; AtEx1; Ath-ExpAlpha-1.2;Expansin-A1; AtEXPA1; Alpha-expansin-1; At-EXP1; AtEx1; Ath-ExpAlpha-1.2 from Arabidopsis thaliana (63% identity, 77% coverage)NP_849868 expansin A1 from Arabidopsis thaliana	Causes loosening and extension of plant cell walls by disrupting non-covalent bonding between cellulose microfibrils and matrix glucans. No enzymatic activity has been found (By similarity).	NA	NA	Regulation of stomatal opening by the guard cell expansin AtEXPA1.	Plant signaling & behavior	2011	http://www.ncbi.nlm.nih.gov/pmc/articles/PMC3172853	NA	NA	Stomatal	NA	105	105	100
Amtr	ATR_00072G00760	AT1G69530	Arabidopsis thaliana	64% identity	68% coverage	NA;ATEXPA1 (ARABIDOPSIS THALIANA EXPANSIN A1) (RefSeq) from Arabidopsis thaliana (64% identity, 68% coverage)	NA	NA	NA	Partial Activation of SA- and JA-Defensive Pathways in Strawberry upon Colletotrichum acutatum Interaction	Frontiers in plant science	2016	http://www.ncbi.nlm.nih.gov/pmc/articles/PMC4945649	NA	NA	Stomatal	More	105	105	100
Amtr	ATR_00001G01990	AT5G46330	Arabidopsis thaliana	35% identity	52% coverage	LRR receptor-like serine/threonine-protein kinase FLS2; EC 2.7.11.1; Protein FLAGELLIN-SENSING 2; Protein FLAGELLIN-SENSITIVE 2;LRR receptor-like serine/threonine-protein kinase FLS2; EC 2.7.11.1; Protein FLAGELLIN-SENSING 2; Protein FLAGELLIN-SENSITIVE 2 from Arabidopsis thaliana (35% identity, 52% coverage)NP_199445 Leucine-rich receptor-like protein kinase family protein from Arabidopsis thali…	Constitutes the pattern-recognition receptor (PPR) that determines the specific perception of flagellin (flg22), a potent elicitor of the defense response to pathogen-associated molecular patterns (PAMPs). Flagellin-binding to the receptor is the first step to initiate the innate immune MAP kinase signaling cascade (MEKK1, MKK4/MKK5 and MPK3/MPK6), resulting in enhanced resistance against pathoge…	Heterodimer with BAK1 (PubMed:24114786). Interacts with KAPP. Interacts with BAK1. Does not form homodimer. Interacts with SERK3/BAK1, SERK4/BKK1, SERK1 and SERK2 in a specific ligand- induced manner. Interacts with P.syringae AvrPto1, AvrPtoB and (via the kinase and cytoplasmic domains) hopD2. Component of large complexes containing, at least, FLS2 and ACD6 in endoplasmic reticulum and plasma me…	NA	The FLS2-associated kinase BIK1 directly phosphorylates the NADPH oxidase RbohD to control plant immunity.	Cell host & microbe	2014	http://doi.org/10.1016/j.chom.2014.02.009	24629339	http://www.ncbi.nlm.nih.gov/pubmed/24629339	Stomatal	More	868	250	28.8
Amtr	ATR_00001G01990	AT2G26330	Arabidopsis thaliana	32% identity	62% coverage	LRR receptor-like serine/threonine-protein kinase ERECTA; EC 2.7.11.1; Protein QUANTITATIVE RESISTANCE TO PLECTOSPHAERELLA 1; Protein QUANTITATIVE RESISTANCE TO RALSTONIA SOLANACEARUM 1; Protein TRANSPIRATION EFFICIENCY 1;LRR receptor-like serine/threonine-protein kinase ERECTA; EC 2.7.11.1; Protein QUANTITATIVE RESISTANCE TO PLECTOSPHAERELLA 1; Protein QUANTITATIVE RESISTANCE TO RALSTONIA SOLANA…	Receptor kinase that, together with ERL1 and ERL2, regulates aerial architecture, including inflorescence (e.g. shoot apical meristem-originating organ shape, elongation of the internode and pedicels, and adaxial-abaxial polarity), and stomatal patterning (e.g. density and clustering), probably by tuning cell division and expansion. Redundantly involved with ERL1 in procambial development regulat…	Homodimer and heterodimer with ERL1. Interacts with EPF1, EPF2, EPFL4, EPFL5 and EPFL6.	In er-104 and er-105, small curly leaves and compact inflorescence with short thick siliques, increased canalization of rosette leaf number during long days.	Competitive binding of antagonistic peptides fine-tunes stomatal patterning.	Nature	2015	http://www.ncbi.nlm.nih.gov/pmc/articles/PMC4532310	NA	NA	Stomatal	More	868	250	28.8
Amtr	ATR_00001G01990	AT1G75640	Arabidopsis thaliana	31% identity	53% coverage	NA;Leucine-rich receptor-like protein kinase family protein from Arabidopsis thaliana (31% identity, 53% coverage)AT1G75640 leucine-rich repeat family protein / protein kinase family protein (RefSeq) from Arabidopsis thaliana;Leucine-rich receptor-like protein kinase family protein from Arabidopsis thaliana (31% identity, 53% coverage)AT1G75640 leucine-rich repeat family protein / protein kinase …	NA	NA	NA	The Arabidopsis leucine-rich repeat receptor-like kinase MUSTACHES enforces stomatal bilateral symmetry in Arabidopsis.	The Plant journal : for cell and molecular biology	2015	http://doi.org/10.1111/tpj.12757	25594156	http://www.ncbi.nlm.nih.gov/pubmed/25594156	Stomatal	NA	868	250	28.8
Amtr	ATR_00001G01990	AT3G47570	Arabidopsis thaliana	31% identity	61% coverage	NA;leucine-rich repeat transmembrane protein kinase, putative (RefSeq) from Arabidopsis thaliana (31% identity, 61% coverage)	NA	NA	NA	Vascular gene expression: a hypothesis	Frontiers in plant science	2013	http://www.ncbi.nlm.nih.gov/pmc/articles/PMC3713349	NA	NA	Stomatal	More	868	250	28.8
Amtr	ATR_00001G01990	NP_001190595	Arabidopsis thaliana	36% identity	52% coverage	NA;ERECTA-like 1 from Arabidopsis thaliana (36% identity, 52% coverage)	NA	NA	NA	Stomatal patterning and differentiation by synergistic interactions of receptor kinases.	Science (New York, N.Y.)	2005	http://doi.org/10.1126/science.1109710	16002616	http://www.ncbi.nlm.nih.gov/pubmed/16002616	Stomatal	NA	868	250	28.8
Amtr	ATR_00001G01990	AT5G07180	Arabidopsis thaliana	33% identity	55% coverage	LRR receptor-like serine/threonine-protein kinase ERL2; EC 2.7.11.1; Protein ERECTA-like kinase 2;LRR receptor-like serine/threonine-protein kinase ERL2; EC 2.7.11.1; Protein ERECTA-like kinase 2 from Arabidopsis thaliana (33% identity, 55% coverage)NP_196335 ERECTA-like 2 from Arabidopsis thalianaAT5G07180 ERL2 (ERECTA-LIKE 2); kinase (RefSeq) from Arabidopsis thaliana;LRR receptor-like serine/t…	Receptor kinase that regulates inflorescence architecture and organ shape as well as stomatal patterning, including density and clustering, together with ERL1 and ER.	NA	NA	Stomatal patterning and differentiation by synergistic interactions of receptor kinases.	Science (New York, N.Y.)	2005	http://doi.org/10.1126/science.1109710	16002616	http://www.ncbi.nlm.nih.gov/pubmed/16002616	Stomatal	NA	868	250	28.8
Amtr	ATR_00001G01990	AT5G62230	Arabidopsis thaliana	32% identity	63% coverage	LRR receptor-like serine/threonine-protein kinase ERL1; EC 2.7.11.1; Protein ERECTA-like kinase 1;LRR receptor-like serine/threonine-protein kinase ERL1; EC 2.7.11.1; Protein ERECTA-like kinase 1 from Arabidopsis thaliana (32% identity, 63% coverage) (see paper)AT5G62230 ERL1 (ERECTA-LIKE 1); kinase (RefSeq) from Arabidopsis thaliana	Receptor kinase that regulates inflorescence architecture and organ shape as well as stomatal patterning, including density and clustering, together with ER and ERL2. Redundantly involved with ER in procambial development regulation. Forms a functional ligand-receptor pair with EPF1 (AC Q8S8I4) (PubMed:22241782).	Homodimer and heterodimer with ERECTA. Interacts with EPF1 and EPF2.	NA	New insights into the evolution and structure of Colletotrichum plant-like subtilisins (CPLSs)	Communicative & integrative biology	2013	http://www.ncbi.nlm.nih.gov/pmc/articles/PMC3917961	NA	NA	Stomatal	More	868	250	28.8
Amtr	ATR_00001G01990	AT4G39400, NP_195650	Arabidopsis thaliana	32% identity	46% coverage	Protein BRASSINOSTEROID INSENSITIVE 1; AtBRI1; EC 2.7.10.1; EC 2.7.11.1; Brassinosteroid LRR receptor kinase;Protein BRASSINOSTEROID INSENSITIVE 1; AtBRI1; EC 2.7.10.1; EC 2.7.11.1; Brassinosteroid LRR receptor kinase from Arabidopsis thaliana (32% identity, 46% coverage) (see paper)NP_195650 BRI1 (BRASSINOSTEROID INSENSITIVE 1); kinase/ protein binding / protein heterodimerization/ protein homod…	Receptor with a dual specificity kinase activity acting on both serine/threonine- and tyrosine-containing substrates. Regulates, in response to brassinosteroid binding, a signaling cascade involved in plant development, including expression of light- and stress-regulated genes, promotion of cell elongation, normal leaf and chloroplast senescence, and flowering. Binds brassinolide, and less effect…	Monomer or homodimer in the plasma membrane. Heterodimer with BAK1 in the endosomes. Interacts with SERK1 and TTL in a kinase-dependent manner. Component of the SERK1 signaling complex, composed of KAPP, CDC48A, GRF6 or GRF7, SERK1, SERK2, SERK3/BAK1 and BRI1. Interacts with CDG1 (PubMed:21855796). No interactions with PSKR1 or CNGC17 (PubMed:26071421). Interacts with BIK1 (PubMed:23818580). Inte…	Dwarf phenotype and aberrant leaf shape.	BRI1-Associated Receptor Kinase 1 Regulates Guard Cell ABA Signaling Mediated by Open Stomata 1 in Arabidopsis.	Molecular plant	2016	http://doi.org/10.1016/j.molp.2015.12.014	26724418	http://www.ncbi.nlm.nih.gov/pubmed/26724418	Stomatal	More	868	250	28.8
Amtr	ATR_00001G01990	NP_001320016	Arabidopsis thaliana	32% identity	57% coverage	NA;Leucine-rich receptor-like protein kinase family protein from Arabidopsis thaliana (32% identity, 57% coverage)	NA	NA	NA	A plasma membrane receptor kinase, GHR1, mediates abscisic acid- and hydrogen peroxide-regulated stomatal movement in Arabidopsis.	The Plant cell	2012	http://www.ncbi.nlm.nih.gov/pmc/articles/PMC3406912	NA	NA	Stomatal	NA	868	250	28.8
Amtr	ATR_00001G01990	AT3G25010	Arabidopsis thaliana	29% identity	62% coverage	NA;AtRLP41 (Receptor Like Protein 41); kinase/ protein binding (RefSeq) from Arabidopsis thaliana (29% identity, 62% coverage)	NA	NA	NA	TOPOISOMERASE 6B is involved in chromatin remodelling associated with control of carbon partitioning into secondary metabolites and cell walls, and epidermal morphogenesis in Arabidopsis	Journal of experimental botany	2014	http://www.ncbi.nlm.nih.gov/pmc/articles/PMC4112631	NA	NA	Stomatal	NA	868	250	28.8
Amtr	ATR_00001G01990	NP_178125	Arabidopsis thaliana	33% identity	48% coverage	Protein TOO MANY MOUTHS; Receptor-like protein 17; AtRLP17;Protein TOO MANY MOUTHS; Receptor-like protein 17; AtRLP17 from Arabidopsis thaliana (33% identity, 48% coverage) (see paper)AT1G80080 TMM (TOO MANY MOUTHS); protein binding / receptor (RefSeq) from Arabidopsis thalianaNP_178125 Leucine-rich repeat (LRR) family protein from Arabidopsis thaliana;Protein TOO MANY MOUTHS; Receptor-like prote…	Promotes cell fate progression in stomatal development. In leaves, needed to correctly orient spacing divisions, to limit the number of asymmetric divisions in neighbor cells, and to promote the asymmetric (amplifying) divisions of meristemoids. In stems, promotes the conversion of meristemoids into guard mother cells (GMC). Modulates probably the activity of the ligand- receptor pairs EPF2-ERECT…	Heterodimer with ERCTA or ERL1, but no homodimerization. Interacts with EPFL2, EPF5 but not with EPF1.	Lack of stomata in stems. By contrast, leaves have excess stomata, with many in direct contact and producing clusters.	TOPOISOMERASE 6B is involved in chromatin remodelling associated with control of carbon partitioning into secondary metabolites and cell walls, and epidermal morphogenesis in Arabidopsis	Journal of experimental botany	2014	http://www.ncbi.nlm.nih.gov/pmc/articles/PMC4112631	NA	NA	Stomatal	More	868	250	28.8
Amtr	ATR_00001G01990	NP_178125	Arabidopsis thaliana	33% identity	48% coverage	Protein TOO MANY MOUTHS; Receptor-like protein 17; AtRLP17;Protein TOO MANY MOUTHS; Receptor-like protein 17; AtRLP17 from Arabidopsis thaliana (33% identity, 48% coverage) (see paper)AT1G80080 TMM (TOO MANY MOUTHS); protein binding / receptor (RefSeq) from Arabidopsis thalianaNP_178125 Leucine-rich repeat (LRR) family protein from Arabidopsis thaliana;Protein TOO MANY MOUTHS; Receptor-like prote…	Promotes cell fate progression in stomatal development. In leaves, needed to correctly orient spacing divisions, to limit the number of asymmetric divisions in neighbor cells, and to promote the asymmetric (amplifying) divisions of meristemoids. In stems, promotes the conversion of meristemoids into guard mother cells (GMC). Modulates probably the activity of the ligand- receptor pairs EPF2-ERECT…	Heterodimer with ERCTA or ERL1, but no homodimerization. Interacts with EPFL2, EPF5 but not with EPF1.	Lack of stomata in stems. By contrast, leaves have excess stomata, with many in direct contact and producing clusters.	New insights into the evolution and structure of Colletotrichum plant-like subtilisins (CPLSs)	Communicative & integrative biology	2013	http://www.ncbi.nlm.nih.gov/pmc/articles/PMC3917961	NA	NA	Stomatal	More	868	250	28.8
Amtr	ATR_00001G01990	NP_178125	Arabidopsis thaliana	33% identity	48% coverage	Protein TOO MANY MOUTHS; Receptor-like protein 17; AtRLP17;Protein TOO MANY MOUTHS; Receptor-like protein 17; AtRLP17 from Arabidopsis thaliana (33% identity, 48% coverage) (see paper)AT1G80080 TMM (TOO MANY MOUTHS); protein binding / receptor (RefSeq) from Arabidopsis thalianaNP_178125 Leucine-rich repeat (LRR) family protein from Arabidopsis thaliana;Protein TOO MANY MOUTHS; Receptor-like prote…	Promotes cell fate progression in stomatal development. In leaves, needed to correctly orient spacing divisions, to limit the number of asymmetric divisions in neighbor cells, and to promote the asymmetric (amplifying) divisions of meristemoids. In stems, promotes the conversion of meristemoids into guard mother cells (GMC). Modulates probably the activity of the ligand- receptor pairs EPF2-ERECT…	Heterodimer with ERCTA or ERL1, but no homodimerization. Interacts with EPFL2, EPF5 but not with EPF1.	Lack of stomata in stems. By contrast, leaves have excess stomata, with many in direct contact and producing clusters.	Stomatal development in Arabidopsis	The Arabidopsis book	2013	http://www.ncbi.nlm.nih.gov/pmc/articles/PMC3711358	NA	NA	Stomatal	More	868	250	28.8
Amtr	ATR_00001G01990	NP_178125	Arabidopsis thaliana	33% identity	48% coverage	Protein TOO MANY MOUTHS; Receptor-like protein 17; AtRLP17;Protein TOO MANY MOUTHS; Receptor-like protein 17; AtRLP17 from Arabidopsis thaliana (33% identity, 48% coverage) (see paper)AT1G80080 TMM (TOO MANY MOUTHS); protein binding / receptor (RefSeq) from Arabidopsis thalianaNP_178125 Leucine-rich repeat (LRR) family protein from Arabidopsis thaliana;Protein TOO MANY MOUTHS; Receptor-like prote…	Promotes cell fate progression in stomatal development. In leaves, needed to correctly orient spacing divisions, to limit the number of asymmetric divisions in neighbor cells, and to promote the asymmetric (amplifying) divisions of meristemoids. In stems, promotes the conversion of meristemoids into guard mother cells (GMC). Modulates probably the activity of the ligand- receptor pairs EPF2-ERECT…	Heterodimer with ERCTA or ERL1, but no homodimerization. Interacts with EPFL2, EPF5 but not with EPF1.	Lack of stomata in stems. By contrast, leaves have excess stomata, with many in direct contact and producing clusters.	Organ-specific effects of brassinosteroids on stomatal production coordinate with the action of Too Many Mouths.	Journal of integrative plant biology	2015	http://doi.org/10.1111/jipb.12285	25234048	http://www.ncbi.nlm.nih.gov/pubmed/25234048	Stomatal	More	868	250	28.8
Amtr	ATR_00001G01990	NP_178125	Arabidopsis thaliana	33% identity	48% coverage	Protein TOO MANY MOUTHS; Receptor-like protein 17; AtRLP17;Protein TOO MANY MOUTHS; Receptor-like protein 17; AtRLP17 from Arabidopsis thaliana (33% identity, 48% coverage) (see paper)AT1G80080 TMM (TOO MANY MOUTHS); protein binding / receptor (RefSeq) from Arabidopsis thalianaNP_178125 Leucine-rich repeat (LRR) family protein from Arabidopsis thaliana;Protein TOO MANY MOUTHS; Receptor-like prote…	Promotes cell fate progression in stomatal development. In leaves, needed to correctly orient spacing divisions, to limit the number of asymmetric divisions in neighbor cells, and to promote the asymmetric (amplifying) divisions of meristemoids. In stems, promotes the conversion of meristemoids into guard mother cells (GMC). Modulates probably the activity of the ligand- receptor pairs EPF2-ERECT…	Heterodimer with ERCTA or ERL1, but no homodimerization. Interacts with EPFL2, EPF5 but not with EPF1.	Lack of stomata in stems. By contrast, leaves have excess stomata, with many in direct contact and producing clusters.	Regional specification of stomatal production by the putative ligand CHALLAH.	Development (Cambridge, England)	2010	http://doi.org/10.1242/dev.040931	20056678	http://www.ncbi.nlm.nih.gov/pubmed/20056678	Stomatal	More	868	250	28.8
Amtr	ATR_00001G01990	NP_194585	Arabidopsis thaliana	29% identity	53% coverage	NA;ROP-interactive CRIB motif-containing protein 7 from Arabidopsis thaliana (29% identity, 53% coverage)	NA	NA	NA	The ROP2-RIC7 pathway negatively regulates light-induced stomatal opening by inhibiting exocyst subunit Exo70B1 in Arabidopsis.	The New phytologist	2016	http://doi.org/10.1111/nph.13625	26451971	http://www.ncbi.nlm.nih.gov/pubmed/26451971	Stomatal	NA	868	250	28.8
Amtr	ATR_00061G00840	AT1G63750	Arabidopsis thaliana	22% identity	27% coverage	NA;ATP binding / nucleoside-triphosphatase/ nucleotide binding / protein binding / transmembrane receptor (RefSeq) from Arabidopsis thaliana (22% identity, 27% coverage)	NA	NA	NA	Boolean modeling of transcriptome data reveals novel modes of heterotrimeric G-protein action	Molecular systems biology	2010	http://www.ncbi.nlm.nih.gov/pmc/articles/PMC2913393	NA	NA	Stomatal	NA	201	180	89.55
Amtr	ATR_00057G02890	AT2G32860	Arabidopsis thaliana	42% identity	77% coverage	NA;BGLU33 (BETA GLUCOSIDASE 33); catalytic/ cation binding / hydrolase, hydrolyzing O-glycosyl compounds (RefSeq) from Arabidopsis thaliana (42% identity, 77% coverage)	NA	NA	NA	TOPOISOMERASE 6B is involved in chromatin remodelling associated with control of carbon partitioning into secondary metabolites and cell walls, and epidermal morphogenesis in Arabidopsis	Journal of experimental botany	2014	http://www.ncbi.nlm.nih.gov/pmc/articles/PMC4112631	NA	NA	Stomatal	NA	268	250	93.28
Amtr	ATR_00057G02890	NP_851077	Arabidopsis thaliana	42% identity	87% coverage	Myrosinase 1; EC 3.2.1.147; Beta-glucosidase 38; AtBGLU38; EC 3.2.1.21; Sinigrinase 1; Thioglucosidase 1;Myrosinase 1; EC 3.2.1.147; Beta-glucosidase 38; AtBGLU38; EC 3.2.1.21; Sinigrinase 1; Thioglucosidase 1 from Arabidopsis thaliana (42% identity, 87% coverage)AT5G26000 TGG1 (THIOGLUCOSIDE GLUCOHYDROLASE 1); hydrolase, hydrolyzing O-glycosyl compounds / thioglucosidase (RefSeq) from Arabidopsi…	Degradation of glucosinolates (glucose residue linked by a thioglucoside bound to an amino acid derivative) to glucose, sulfate and any of the products: thiocyanates, isothiocyanates, nitriles, epithionitriles or oxazolidine-2-thiones. These toxic degradation products can deter insect herbivores. Seems to function in abscisic acid (ABA) and methyl jasmonate (MeJA) signaling in guard cells. Functi…	Homodimer.	NA	Myrosinases, TGG1 and TGG2, redundantly function in ABA and MeJA signaling in Arabidopsis guard cells.	Plant & cell physiology	2009	http://doi.org/10.1093/pcp/pcp066	19433491	http://www.ncbi.nlm.nih.gov/pubmed/19433491	Stomatal	More	268	250	93.28
Amtr	ATR_00057G02890	NP_851077	Arabidopsis thaliana	42% identity	87% coverage	Myrosinase 1; EC 3.2.1.147; Beta-glucosidase 38; AtBGLU38; EC 3.2.1.21; Sinigrinase 1; Thioglucosidase 1;Myrosinase 1; EC 3.2.1.147; Beta-glucosidase 38; AtBGLU38; EC 3.2.1.21; Sinigrinase 1; Thioglucosidase 1 from Arabidopsis thaliana (42% identity, 87% coverage)AT5G26000 TGG1 (THIOGLUCOSIDE GLUCOHYDROLASE 1); hydrolase, hydrolyzing O-glycosyl compounds / thioglucosidase (RefSeq) from Arabidopsi…	Degradation of glucosinolates (glucose residue linked by a thioglucoside bound to an amino acid derivative) to glucose, sulfate and any of the products: thiocyanates, isothiocyanates, nitriles, epithionitriles or oxazolidine-2-thiones. These toxic degradation products can deter insect herbivores. Seems to function in abscisic acid (ABA) and methyl jasmonate (MeJA) signaling in guard cells. Functi…	Homodimer.	NA	Functional proteomics of Arabidopsis thaliana guard cells uncovers new stomatal signaling pathways.	The Plant cell	2008	http://www.ncbi.nlm.nih.gov/pmc/articles/PMC2630442	NA	NA	Stomatal	More	268	250	93.28
Amtr	ATR_00057G02890	AT5G25980	Arabidopsis thaliana	41% identity	89% coverage	Myrosinase 2; EC 3.2.1.147; Beta-glucosidase 37; AtBGLU37; Sinigrinase 2; Thioglucosidase 2;Myrosinase 2; EC 3.2.1.147; Beta-glucosidase 37; AtBGLU37; Sinigrinase 2; Thioglucosidase 2 from Arabidopsis thaliana (41% identity, 89% coverage) (see paper)NP_568479 glucoside glucohydrolase 2 from Arabidopsis thalianaAT5G25980 TGG2 (GLUCOSIDE GLUCOHYDROLASE 2); hydrolase, hydrolyzing O-glycosyl compound…	May degrade glucosinolates (glucose residue linked by a thioglucoside bound to an amino acid derivative) to glucose, sulfate and any of the products: thiocyanates, isothiocyanates, nitriles, epithionitriles or oxazolidine-2-thiones. These toxic degradation products can deter insect herbivores. Seems to function in abscisic acid (ABA) and methyl jasmonate (MeJA) signaling in guard cells. Functiona…	Interacts with MVP1.	NA	Myrosinases, TGG1 and TGG2, redundantly function in ABA and MeJA signaling in Arabidopsis guard cells.	Plant & cell physiology	2009	http://doi.org/10.1093/pcp/pcp066	19433491	http://www.ncbi.nlm.nih.gov/pubmed/19433491	Stomatal	More	268	250	93.28
Amtr	ATR_00057G02890	AT5G25980	Arabidopsis thaliana	41% identity	89% coverage	Myrosinase 2; EC 3.2.1.147; Beta-glucosidase 37; AtBGLU37; Sinigrinase 2; Thioglucosidase 2;Myrosinase 2; EC 3.2.1.147; Beta-glucosidase 37; AtBGLU37; Sinigrinase 2; Thioglucosidase 2 from Arabidopsis thaliana (41% identity, 89% coverage) (see paper)NP_568479 glucoside glucohydrolase 2 from Arabidopsis thalianaAT5G25980 TGG2 (GLUCOSIDE GLUCOHYDROLASE 2); hydrolase, hydrolyzing O-glycosyl compound…	May degrade glucosinolates (glucose residue linked by a thioglucoside bound to an amino acid derivative) to glucose, sulfate and any of the products: thiocyanates, isothiocyanates, nitriles, epithionitriles or oxazolidine-2-thiones. These toxic degradation products can deter insect herbivores. Seems to function in abscisic acid (ABA) and methyl jasmonate (MeJA) signaling in guard cells. Functiona…	Interacts with MVP1.	NA	Stimulation of ipt overexpression as a tool to elucidate the role of cytokinins in high temperature responses of Arabidopsis thaliana	Journal of experimental botany	2016	http://www.ncbi.nlm.nih.gov/pmc/articles/PMC4861028	NA	NA	Stomatal	More	268	250	93.28
Amtr	ATR_00019G03440	XP_015611990	Oryza sativa Japonica Group	45% identity	9% coverage	NA;E3 ubiquitin-protein ligase At1g63170 isoform X1 from Oryza sativa Japonica Group (45% identity, 9% coverage)	NA	NA	NA	The RING Finger Ubiquitin E3 Ligase OsHTAS Enhances Heat Tolerance by Promoting H2O2-Induced Stomatal Closure in Rice.	Plant physiology	2016	http://www.ncbi.nlm.nih.gov/pmc/articles/PMC4704569	NA	NA	Stomatal	NA	194	194	100
Amtr	ATR_00062G01360	AT4G21870	Arabidopsis thaliana	50% identity	80% coverage	NA;26.5 kDa class P-related heat shock protein (HSP26.5-P) (RefSeq) from Arabidopsis thaliana (50% identity, 80% coverage)	NA	NA	NA	Common and unique elements of the ABA-regulated transcriptome of Arabidopsis guard cells	BMC genomics	2011	http://www.ncbi.nlm.nih.gov/pmc/articles/PMC3115880	NA	NA	Stomatal	NA	212	212	100
Amtr	ATR_00059G02430	AT2G39660	Arabidopsis thaliana	30% identity	75% coverage	Serine/threonine-protein kinase BIK1; EC 2.7.11.1; Protein BOTRYTIS-INDUCED KINASE 1;Serine/threonine-protein kinase BIK1; EC 2.7.11.1; Protein BOTRYTIS-INDUCED KINASE 1 from Arabidopsis thaliana (30% identity, 75% coverage) (see paper)NP_181496 botrytis-induced kinase1 from Arabidopsis thalianaAT2G39660 BIK1 (BOTRYTIS-INDUCED KINASE1); kinase (RefSeq) from Arabidopsis thaliana;Serine/threonine-p…	Plays a central role in immune responses (PubMed:20413097). Required to activate the resistance responses to necrotrophic pathogens (PubMed:16339855). Phosphorylates FLS2 and BAK1 (PubMed:20404519, PubMed:24104392). Involved in pathogen- associated molecular pattern (PAMP)-triggered immunity (PTI) signaling and defense responses downstream of FLS2. Acts additively with PBL1 in PTI defenses (PubMe…	Interacts with FLS2 (PubMed:20413097, PubMed:20404519). Activation of FLS2 by flagellin (flg22) induces the dissociation of the complex (PubMed:20413097). Interacts with BAK1 (PubMed:20404519). Interacts with the Xanthomonas campestris effector XopAC/AvrAC (PubMed:22504181). Interacts with CPK28 (PubMed:25525792). Interacts with PEPR1 (PubMed:23431184). Interacts with PP2C38 (PubMed:27494702). In…	Altered growth traits, early flowering, weak stems, small siliques and reduced fertility. Mutant plants have a severely impaired resistance to Botrytis and A.brassicicola (PubMed:16339855). Reduced plant size (PubMed:20413097, PubMed:27679580). Enhanced resistance to Plasmodiophora brassicae, a soil-borne obligate pathogen that causes clubroot disease (PubMed:27679580). Hypersensitivity to the pl…	The FLS2-associated kinase BIK1 directly phosphorylates the NADPH oxidase RbohD to control plant immunity.	Cell host & microbe	2014	http://doi.org/10.1016/j.chom.2014.02.009	24629339	http://www.ncbi.nlm.nih.gov/pubmed/24629339	Stomatal	More	251	250	99.6
Amtr	ATR_00059G02430	AT4G39400, NP_195650	Arabidopsis thaliana	29% identity	23% coverage	Protein BRASSINOSTEROID INSENSITIVE 1; AtBRI1; EC 2.7.10.1; EC 2.7.11.1; Brassinosteroid LRR receptor kinase;Protein BRASSINOSTEROID INSENSITIVE 1; AtBRI1; EC 2.7.10.1; EC 2.7.11.1; Brassinosteroid LRR receptor kinase from Arabidopsis thaliana (29% identity, 23% coverage) (see paper)NP_195650 BRI1 (BRASSINOSTEROID INSENSITIVE 1); kinase/ protein binding / protein heterodimerization/ protein homod…	Receptor with a dual specificity kinase activity acting on both serine/threonine- and tyrosine-containing substrates. Regulates, in response to brassinosteroid binding, a signaling cascade involved in plant development, including expression of light- and stress-regulated genes, promotion of cell elongation, normal leaf and chloroplast senescence, and flowering. Binds brassinolide, and less effect…	Monomer or homodimer in the plasma membrane. Heterodimer with BAK1 in the endosomes. Interacts with SERK1 and TTL in a kinase-dependent manner. Component of the SERK1 signaling complex, composed of KAPP, CDC48A, GRF6 or GRF7, SERK1, SERK2, SERK3/BAK1 and BRI1. Interacts with CDG1 (PubMed:21855796). No interactions with PSKR1 or CNGC17 (PubMed:26071421). Interacts with BIK1 (PubMed:23818580). Inte…	Dwarf phenotype and aberrant leaf shape.	BRI1-Associated Receptor Kinase 1 Regulates Guard Cell ABA Signaling Mediated by Open Stomata 1 in Arabidopsis.	Molecular plant	2016	http://doi.org/10.1016/j.molp.2015.12.014	26724418	http://www.ncbi.nlm.nih.gov/pubmed/26724418	Stomatal	More	251	250	99.6
Amtr	ATR_00059G02430	AT5G62230	Arabidopsis thaliana	31% identity	28% coverage	LRR receptor-like serine/threonine-protein kinase ERL1; EC 2.7.11.1; Protein ERECTA-like kinase 1;LRR receptor-like serine/threonine-protein kinase ERL1; EC 2.7.11.1; Protein ERECTA-like kinase 1 from Arabidopsis thaliana (31% identity, 28% coverage) (see paper)AT5G62230 ERL1 (ERECTA-LIKE 1); kinase (RefSeq) from Arabidopsis thaliana	Receptor kinase that regulates inflorescence architecture and organ shape as well as stomatal patterning, including density and clustering, together with ER and ERL2. Redundantly involved with ER in procambial development regulation. Forms a functional ligand-receptor pair with EPF1 (AC Q8S8I4) (PubMed:22241782).	Homodimer and heterodimer with ERECTA. Interacts with EPF1 and EPF2.	NA	New insights into the evolution and structure of Colletotrichum plant-like subtilisins (CPLSs)	Communicative & integrative biology	2013	http://www.ncbi.nlm.nih.gov/pmc/articles/PMC3917961	NA	NA	Stomatal	More	251	250	99.6
Amtr	ATR_00059G02430	NP_001190595	Arabidopsis thaliana	32% identity	29% coverage	NA;ERECTA-like 1 from Arabidopsis thaliana (32% identity, 29% coverage)	NA	NA	NA	Stomatal patterning and differentiation by synergistic interactions of receptor kinases.	Science (New York, N.Y.)	2005	http://doi.org/10.1126/science.1109710	16002616	http://www.ncbi.nlm.nih.gov/pubmed/16002616	Stomatal	NA	251	250	99.6
Amtr	ATR_00059G02430	AT5G07180	Arabidopsis thaliana	30% identity	28% coverage	LRR receptor-like serine/threonine-protein kinase ERL2; EC 2.7.11.1; Protein ERECTA-like kinase 2;LRR receptor-like serine/threonine-protein kinase ERL2; EC 2.7.11.1; Protein ERECTA-like kinase 2 from Arabidopsis thaliana (30% identity, 28% coverage)NP_196335 ERECTA-like 2 from Arabidopsis thalianaAT5G07180 ERL2 (ERECTA-LIKE 2); kinase (RefSeq) from Arabidopsis thaliana;LRR receptor-like serine/t…	Receptor kinase that regulates inflorescence architecture and organ shape as well as stomatal patterning, including density and clustering, together with ERL1 and ER.	NA	NA	Stomatal patterning and differentiation by synergistic interactions of receptor kinases.	Science (New York, N.Y.)	2005	http://doi.org/10.1126/science.1109710	16002616	http://www.ncbi.nlm.nih.gov/pubmed/16002616	Stomatal	NA	251	250	99.6
Amtr	ATR_00059G02430	AT1G34210	Arabidopsis thaliana	27% identity	42% coverage	Somatic embryogenesis receptor kinase 2; AtSERK2; EC 2.7.11.1; Somatic embryogenesis receptor-like kinase 2;Somatic embryogenesis receptor kinase 2; AtSERK2; EC 2.7.11.1; Somatic embryogenesis receptor-like kinase 2 from Arabidopsis thaliana (27% identity, 42% coverage) (see paper)NP_174683 somatic embryogenesis receptor-like kinase 2 from Arabidopsis thalianaAT1G34210 SERK2 (SOMATIC EMBRYOGENESI…	Serine/threonine-kinase involved in brassinosteroid- dependent and -independent signaling pathways. Acts redundantly with SERK1 as a control point for sporophytic development controlling male gametophyte production.	Homo- and heterodimer. Component of the SERK1 signaling complex, composed of KAPP, CDC48A, GRF6 or GRF7, SERK1, SERK2, SERK3/BAK1 and BRI1 (By similarity). Interacts with the EF-Tu receptor EFR and FLS2 in a specific ligand-induced manner.	No visible phenotype. Serk1 and serk2 double mutants are completely male sterile due to a failure in tapetum specification.	Common and unique elements of the ABA-regulated transcriptome of Arabidopsis guard cells	BMC genomics	2011	http://www.ncbi.nlm.nih.gov/pmc/articles/PMC3115880	NA	NA	Stomatal	More	251	250	99.6
Amtr	ATR_00059G02430	NP_001031440	Arabidopsis thaliana	29% identity	65% coverage	NA;protein kinase 1B from Arabidopsis thaliana (29% identity, 65% coverage)	NA	NA	NA	Light-induced stomatal opening is affected by the guard cell protein kinase APK1b.	PloS one	2014	http://www.ncbi.nlm.nih.gov/pmc/articles/PMC4020820	NA	NA	Stomatal	NA	251	250	99.6
Amtr	ATR_00059G02430	NP_001320016	Arabidopsis thaliana	29% identity	27% coverage	NA;Leucine-rich receptor-like protein kinase family protein from Arabidopsis thaliana (29% identity, 27% coverage)	NA	NA	NA	A plasma membrane receptor kinase, GHR1, mediates abscisic acid- and hydrogen peroxide-regulated stomatal movement in Arabidopsis.	The Plant cell	2012	http://www.ncbi.nlm.nih.gov/pmc/articles/PMC3406912	NA	NA	Stomatal	NA	251	250	99.6
Amtr	ATR_00059G02430	AT2G26330	Arabidopsis thaliana	27% identity	27% coverage	LRR receptor-like serine/threonine-protein kinase ERECTA; EC 2.7.11.1; Protein QUANTITATIVE RESISTANCE TO PLECTOSPHAERELLA 1; Protein QUANTITATIVE RESISTANCE TO RALSTONIA SOLANACEARUM 1; Protein TRANSPIRATION EFFICIENCY 1;LRR receptor-like serine/threonine-protein kinase ERECTA; EC 2.7.11.1; Protein QUANTITATIVE RESISTANCE TO PLECTOSPHAERELLA 1; Protein QUANTITATIVE RESISTANCE TO RALSTONIA SOLANA…	Receptor kinase that, together with ERL1 and ERL2, regulates aerial architecture, including inflorescence (e.g. shoot apical meristem-originating organ shape, elongation of the internode and pedicels, and adaxial-abaxial polarity), and stomatal patterning (e.g. density and clustering), probably by tuning cell division and expansion. Redundantly involved with ERL1 in procambial development regulat…	Homodimer and heterodimer with ERL1. Interacts with EPF1, EPF2, EPFL4, EPFL5 and EPFL6.	In er-104 and er-105, small curly leaves and compact inflorescence with short thick siliques, increased canalization of rosette leaf number during long days.	Competitive binding of antagonistic peptides fine-tunes stomatal patterning.	Nature	2015	http://www.ncbi.nlm.nih.gov/pmc/articles/PMC4532310	NA	NA	Stomatal	More	251	250	99.6
Amtr	ATR_00059G02430	NP_175591	Arabidopsis thaliana	29% identity	31% coverage	NA;leucine-rich repeat protein kinase, putative (RefSeq) from Arabidopsis thaliana (29% identity, 31% coverage)NP_175591 Leucine-rich repeat protein kinase family protein from Arabidopsis thaliana;leucine-rich repeat protein kinase, putative (RefSeq) from Arabidopsis thaliana (29% identity, 31% coverage)NP_175591 Leucine-rich repeat protein kinase family protein from Arabidopsis thaliana	NA	NA	NA	Vascular gene expression: a hypothesis	Frontiers in plant science	2013	http://www.ncbi.nlm.nih.gov/pmc/articles/PMC3713349	NA	NA	Stomatal	More	251	250	99.6
Amtr	ATR_00056G00260	AT4G29750	Arabidopsis thaliana	30% identity	8% coverage	NA;RNA binding (RefSeq) from Arabidopsis thaliana (30% identity, 8% coverage)	NA	NA	NA	Boolean modeling of transcriptome data reveals novel modes of heterotrimeric G-protein action	Molecular systems biology	2010	http://www.ncbi.nlm.nih.gov/pmc/articles/PMC2913393	NA	NA	Stomatal	NA	26	19	73.08
Amtr	ATR_00006G00030	AT1G30290	Arabidopsis thaliana	31% identity	30% coverage	NA;hypothetical protein (RefSeq) from Arabidopsis thaliana (31% identity, 30% coverage)	NA	NA	NA	Boolean modeling of transcriptome data reveals novel modes of heterotrimeric G-protein action	Molecular systems biology	2010	http://www.ncbi.nlm.nih.gov/pmc/articles/PMC2913393	NA	NA	Stomatal	NA	1527	250	16.37
Amtr	ATR_00044G00740	AT2G17290	Arabidopsis thaliana	80% identity	99% coverage	Calcium-dependent protein kinase 6; EC 2.7.11.1; Calcium-dependent protein kinase isoform CDPK3; AtCDPK3; Calmodulin-domain protein kinase CDPK isoform 6;Calcium-dependent protein kinase 6; EC 2.7.11.1; Calcium-dependent protein kinase isoform CDPK3; AtCDPK3; Calmodulin-domain protein kinase CDPK isoform 6 from Arabidopsis thaliana (80% identity, 99% coverage)NP_001324056 Calcium-dependent protei…	May play a role in signal transduction pathways that involve calcium as a second messenger. Functions in abscisic acid (ABA) regulation of guard cell S-type anion-and Ca(2+)-permeable channels and stomatal closure (PubMed:17032064). Phosphorylates FD (PubMed:25661797).	Interacts with SLAC1 (PubMed:20385816). Interacts with FD (PubMed:25661797).	NA	Calcium-dependent protein kinase CPK6 positively functions in induction by yeast elicitor of stomatal closure and inhibition by yeast elicitor of light-induced stomatal opening in Arabidopsis.	Plant physiology	2013	http://www.ncbi.nlm.nih.gov/pmc/articles/PMC3793040	NA	NA	Stomatal	More	252	250	99.21
Amtr	ATR_00044G00740	AT2G17290	Arabidopsis thaliana	80% identity	99% coverage	Calcium-dependent protein kinase 6; EC 2.7.11.1; Calcium-dependent protein kinase isoform CDPK3; AtCDPK3; Calmodulin-domain protein kinase CDPK isoform 6;Calcium-dependent protein kinase 6; EC 2.7.11.1; Calcium-dependent protein kinase isoform CDPK3; AtCDPK3; Calmodulin-domain protein kinase CDPK isoform 6 from Arabidopsis thaliana (80% identity, 99% coverage)NP_001324056 Calcium-dependent protei…	May play a role in signal transduction pathways that involve calcium as a second messenger. Functions in abscisic acid (ABA) regulation of guard cell S-type anion-and Ca(2+)-permeable channels and stomatal closure (PubMed:17032064). Phosphorylates FD (PubMed:25661797).	Interacts with SLAC1 (PubMed:20385816). Interacts with FD (PubMed:25661797).	NA	The Arabidopsis calcium-dependent protein kinase, CPK6, functions as a positive regulator of methyl jasmonate signaling in guard cells.	Plant physiology	2011	http://www.ncbi.nlm.nih.gov/pmc/articles/PMC3075756	NA	NA	Stomatal	More	252	250	99.21
Amtr	ATR_00044G00740	AT2G17290	Arabidopsis thaliana	80% identity	99% coverage	Calcium-dependent protein kinase 6; EC 2.7.11.1; Calcium-dependent protein kinase isoform CDPK3; AtCDPK3; Calmodulin-domain protein kinase CDPK isoform 6;Calcium-dependent protein kinase 6; EC 2.7.11.1; Calcium-dependent protein kinase isoform CDPK3; AtCDPK3; Calmodulin-domain protein kinase CDPK isoform 6 from Arabidopsis thaliana (80% identity, 99% coverage)NP_001324056 Calcium-dependent protei…	May play a role in signal transduction pathways that involve calcium as a second messenger. Functions in abscisic acid (ABA) regulation of guard cell S-type anion-and Ca(2+)-permeable channels and stomatal closure (PubMed:17032064). Phosphorylates FD (PubMed:25661797).	Interacts with SLAC1 (PubMed:20385816). Interacts with FD (PubMed:25661797).	NA	CDPKs CPK6 and CPK3 function in ABA regulation of guard cell S-type anion- and Ca(2+)-permeable channels and stomatal closure.	PLoS biology	2006	http://www.ncbi.nlm.nih.gov/pmc/articles/PMC1592316	NA	NA	Stomatal	More	252	250	99.21
Amtr	ATR_00044G00740	AT2G17290	Arabidopsis thaliana	80% identity	99% coverage	Calcium-dependent protein kinase 6; EC 2.7.11.1; Calcium-dependent protein kinase isoform CDPK3; AtCDPK3; Calmodulin-domain protein kinase CDPK isoform 6;Calcium-dependent protein kinase 6; EC 2.7.11.1; Calcium-dependent protein kinase isoform CDPK3; AtCDPK3; Calmodulin-domain protein kinase CDPK isoform 6 from Arabidopsis thaliana (80% identity, 99% coverage)NP_001324056 Calcium-dependent protei…	May play a role in signal transduction pathways that involve calcium as a second messenger. Functions in abscisic acid (ABA) regulation of guard cell S-type anion-and Ca(2+)-permeable channels and stomatal closure (PubMed:17032064). Phosphorylates FD (PubMed:25661797).	Interacts with SLAC1 (PubMed:20385816). Interacts with FD (PubMed:25661797).	NA	CDPKs CPK6 and CPK3 function in ABA regulation of guard cell S-type anion- and Ca(2+)-permeable channels and stomatal closure	PLoS biology	2006	http://www.ncbi.nlm.nih.gov/pmc/articles/PMC1592316	NA	NA	Stomatal	More	252	250	99.21
Amtr	ATR_00044G00740	AT4G23650	Arabidopsis thaliana	63% identity	82% coverage	Calcium-dependent protein kinase 3; EC 2.7.11.1; Calcium-dependent protein kinase isoform CDPK6; AtCDPK6;Calcium-dependent protein kinase 3; EC 2.7.11.1; Calcium-dependent protein kinase isoform CDPK6; AtCDPK6 from Arabidopsis thaliana (63% identity, 82% coverage) (see paper)NP_194096 calcium-dependent protein kinase 6 from Arabidopsis thalianaAT4G23650 CDPK6 (CALCIUM-DEPENDENT PROTEIN KINASE 6);…	May play a role in signal transduction pathways that involve calcium as a second messenger. Functions in abscisic acid (ABA) regulation of guard cell S-type anion-and Ca(2+)-permeable channels and stomatal closure.	NA	NA	CDPKs CPK6 and CPK3 function in ABA regulation of guard cell S-type anion- and Ca(2+)-permeable channels and stomatal closure.	PLoS biology	2006	http://www.ncbi.nlm.nih.gov/pmc/articles/PMC1592316	NA	NA	Stomatal	More	252	250	99.21
Amtr	ATR_00044G00740	AT4G23650	Arabidopsis thaliana	63% identity	82% coverage	Calcium-dependent protein kinase 3; EC 2.7.11.1; Calcium-dependent protein kinase isoform CDPK6; AtCDPK6;Calcium-dependent protein kinase 3; EC 2.7.11.1; Calcium-dependent protein kinase isoform CDPK6; AtCDPK6 from Arabidopsis thaliana (63% identity, 82% coverage) (see paper)NP_194096 calcium-dependent protein kinase 6 from Arabidopsis thalianaAT4G23650 CDPK6 (CALCIUM-DEPENDENT PROTEIN KINASE 6);…	May play a role in signal transduction pathways that involve calcium as a second messenger. Functions in abscisic acid (ABA) regulation of guard cell S-type anion-and Ca(2+)-permeable channels and stomatal closure.	NA	NA	The glycolytic enzyme, phosphoglycerate mutase, has critical roles in stomatal movement, vegetative growth, and pollen production in Arabidopsis thaliana	Journal of experimental botany	2011	http://www.ncbi.nlm.nih.gov/pmc/articles/PMC3193020	NA	NA	Stomatal	More	252	250	99.21
Amtr	ATR_00044G00740	AT1G50700	Arabidopsis thaliana	62% identity	80% coverage	Calcium-dependent protein kinase 33; EC 2.7.11.1;Calcium-dependent protein kinase 33; EC 2.7.11.1 from Arabidopsis thaliana (62% identity, 80% coverage)NP_175485 calcium-dependent protein kinase 33 from Arabidopsis thalianaAT1G50700 CPK33; ATP binding / calcium ion binding / calmodulin-dependent protein kinase/ kinase/ protein kinase/ protein serine/threonine kinase (RefSeq) from Arabidopsis thal…	Ca(2+)-dependent protein kinase (PubMed:26662273). Negative regulator of stomatal closure and slow anion currents (PubMed:26662273). Unable to phosphorylate THI1 in vitro, but the kinase activity is essential for the stomatal closure regulation (PubMed:26662273). Phosphorylates FD (PubMed:25661797). May play a role in signal transduction pathways that involve calcium as a second messenger (Probab…	Interacts with THI1 (PubMed:26662273). Interacts with FD and FDP (PubMed:25661797).	Increased sensitivity to abscisic acid stomatal closure (PubMed:26662273). Delayed floral transition (PubMed:25661797).	THI1, a Thiamine Thiazole Synthase, Interacts with Ca2+-Dependent Protein Kinase CPK33 and Modulates the S-Type Anion Channels and Stomatal Closure in Arabidopsis.	Plant physiology	2016	http://www.ncbi.nlm.nih.gov/pmc/articles/PMC4734576	NA	NA	Stomatal	NA	252	250	99.21
Amtr	ATR_00044G00740	AT1G18890	Arabidopsis thaliana	60% identity	79% coverage	Calcium-dependent protein kinase 10; EC 2.7.11.1; Calcium-dependent protein kinase isoform CDPK1; AtCDPK1;Calcium-dependent protein kinase 10; EC 2.7.11.1; Calcium-dependent protein kinase isoform CDPK1; AtCDPK1 from Arabidopsis thaliana (60% identity, 79% coverage)NP_564066 calcium-dependent protein kinase 1 from Arabidopsis thalianaAT1G18890 ATCDPK1 (CALCIUM-DEPENDENT PROTEIN KINASE 1); calmodu…	May play a role in signal transduction pathways that involve calcium as a second messenger. May be a positive regulator controlling stress signal transduction.	NA	NA	Arabidopsis calcium-dependent protein kinase CPK10 functions in abscisic acid- and Ca2+-mediated stomatal regulation in response to drought stress.	Plant physiology	2010	http://www.ncbi.nlm.nih.gov/pmc/articles/PMC2971602	NA	NA	Stomatal	NA	252	250	99.21
Amtr	ATR_00044G00740	AT1G18890	Arabidopsis thaliana	60% identity	79% coverage	Calcium-dependent protein kinase 10; EC 2.7.11.1; Calcium-dependent protein kinase isoform CDPK1; AtCDPK1;Calcium-dependent protein kinase 10; EC 2.7.11.1; Calcium-dependent protein kinase isoform CDPK1; AtCDPK1 from Arabidopsis thaliana (60% identity, 79% coverage)NP_564066 calcium-dependent protein kinase 1 from Arabidopsis thalianaAT1G18890 ATCDPK1 (CALCIUM-DEPENDENT PROTEIN KINASE 1); calmodu…	May play a role in signal transduction pathways that involve calcium as a second messenger. May be a positive regulator controlling stress signal transduction.	NA	NA	Characterization of the cork oak transcriptome dynamics during acorn development	BMC plant biology	2015	http://www.ncbi.nlm.nih.gov/pmc/articles/PMC4479327	NA	NA	Stomatal	NA	252	250	99.21
Amtr	ATR_00044G00740	AT5G19450	Arabidopsis thaliana	57% identity	79% coverage	Calcium-dependent protein kinase 8; EC 2.7.11.1; Calcium-dependent protein kinase isoform CDPK19; AtCDPK19;Calcium-dependent protein kinase 8; EC 2.7.11.1; Calcium-dependent protein kinase isoform CDPK19; AtCDPK19 from Arabidopsis thaliana (57% identity, 79% coverage)NP_850853 calcium-dependent protein kinase 19 from Arabidopsis thalianaAT5G19450 CDPK19 (CALCIUM-DEPENDENT PROTEIN KINASE 19); ATP …	May play a role in signal transduction pathways that involve calcium as a second messenger	NA	NA	Arabidopsis CALCIUM-DEPENDENT PROTEIN KINASE8 and CATALASE3 Function in Abscisic Acid-Mediated Signaling and H2O2 Homeostasis in Stomatal Guard Cells under Drought Stress.	The Plant cell	2015	http://www.ncbi.nlm.nih.gov/pmc/articles/PMC4456645	NA	NA	Stomatal	NA	252	250	99.21
Amtr	ATR_00044G00740	AT5G19450	Arabidopsis thaliana	57% identity	79% coverage	Calcium-dependent protein kinase 8; EC 2.7.11.1; Calcium-dependent protein kinase isoform CDPK19; AtCDPK19;Calcium-dependent protein kinase 8; EC 2.7.11.1; Calcium-dependent protein kinase isoform CDPK19; AtCDPK19 from Arabidopsis thaliana (57% identity, 79% coverage)NP_850853 calcium-dependent protein kinase 19 from Arabidopsis thalianaAT5G19450 CDPK19 (CALCIUM-DEPENDENT PROTEIN KINASE 19); ATP …	May play a role in signal transduction pathways that involve calcium as a second messenger	NA	NA	Transcriptome Analysis of Chilling-Imbibed Embryo Revealed Membrane Recovery Related Genes in Maize	Frontiers in plant science	2016	http://www.ncbi.nlm.nih.gov/pmc/articles/PMC5209358	NA	NA	Stomatal	NA	252	250	99.21
Amtr	ATR_00044G00740	NP_001326349	Arabidopsis thaliana	58% identity	76% coverage	NA;calcium-dependent protein kinase 13 from Arabidopsis thaliana (58% identity, 76% coverage)	NA	NA	NA	CPK13, a noncanonical Ca2+-dependent protein kinase, specifically inhibits KAT2 and KAT1 shaker K+ channels and reduces stomatal opening.	Plant physiology	2014	http://www.ncbi.nlm.nih.gov/pmc/articles/PMC4149717	NA	NA	Stomatal	NA	252	250	99.21
Amtr	ATR_00010G00530	NP_567720	Arabidopsis thaliana	46% identity	29% coverage	Dehydration-responsive element-binding protein 1A; Protein DREB1A; C-repeat/dehydration-responsive element-binding factor 3; C-repeat-binding factor 3; CRT/DRE-binding factor 3; Cold resistance-related AP2 transcription factor;Dehydration-responsive element-binding protein 1A; Protein DREB1A; C-repeat/dehydration-responsive element-binding factor 3; C-repeat-binding factor 3; CRT/DRE-binding fact…	Transcriptional activator that binds specifically to the DNA sequence 5'-[AG]CCGAC-3'. Binding to the C-repeat/DRE element mediates cold-inducible transcription. CBF/DREB1 factors play a key role in freezing tolerance and cold acclimation.	NA	NA	DREB1A overexpression in transgenic chickpea alters key traits influencing plant water budget across water regimes.	Plant cell reports	2015	http://doi.org/10.1007/s00299-014-1699-z	25326370	http://www.ncbi.nlm.nih.gov/pubmed/25326370	Stomatal	More	259	250	96.53
Amtr	ATR_00010G00530	NP_200141	Arabidopsis thaliana	63% identity	18% coverage	Ethylene-responsive transcription factor CRF3; Protein CYTOKININ RESPONSE FACTOR 3;Ethylene-responsive transcription factor CRF3; Protein CYTOKININ RESPONSE FACTOR 3 from Arabidopsis thaliana (63% identity, 18% coverage)AT5G53290 CRF3 (CYTOKININ RESPONSE FACTOR 3); DNA binding / transcription factor (RefSeq) from Arabidopsis thalianaNP_200141 cytokinin response factor 3 from Arabidopsis thaliana;…	Component of the cytokinin signaling pathway involved in cotyledons, leaves, and embryos development. Probably acts as a transcriptional activator. Binds to the GCC-box pathogenesis- related promoter element. May be involved in the regulation of gene expression by stress factors and by components of stress signal transduction pathways (By similarity).	NA	NA	Common and unique elements of the ABA-regulated transcriptome of Arabidopsis guard cells	BMC genomics	2011	http://www.ncbi.nlm.nih.gov/pmc/articles/PMC3115880	NA	NA	Stomatal	NA	259	250	96.53
Amtr	ATR_00010G00530	XP_004248374	Solanum lycopersicum	59% identity	24% coverage	NA;ethylene-responsive transcription factor 3-like from Solanum lycopersicum (59% identity, 24% coverage)	NA	NA	NA	The EAR motif controls the early flowering and senescence phenotype mediated by over-expression of SlERF36 and is partly responsible for changes in stomatal density and photosynthesis.	PloS one	2014	http://www.ncbi.nlm.nih.gov/pmc/articles/PMC4103849	NA	NA	Stomatal	NA	259	250	96.53
Amtr	ATR_00002G00700	AT3G18440	Arabidopsis thaliana	52% identity	90% coverage	Aluminum-activated malate transporter 9; AtALMT9;Aluminum-activated malate transporter 9; AtALMT9 from Arabidopsis thaliana (52% identity, 90% coverage) (see paper)NP_188473 aluminum-activated malate transporter 9 from Arabidopsis thalianaAT3G18440 AtALMT9 (aluminum-activated malate transporter 9); anion channel (RefSeq) from Arabidopsis thaliana;Aluminum-activated malate transporter 9; AtALMT9 f…	Vacuolar malate channel. Has a higher selectivity for malate than for fumarate. Exhibits also a weak chloride conductance.	NA	No visible phenotype.	AtALMT9 is a malate-activated vacuolar chloride channel required for stomatal opening in Arabidopsis.	Nature communications	2013	http://www.ncbi.nlm.nih.gov/pmc/articles/PMC3644109	NA	NA	Stomatal	NA	18	18	100
Amtr	ATR_00002G00700	AT3G18440	Arabidopsis thaliana	52% identity	90% coverage	Aluminum-activated malate transporter 9; AtALMT9;Aluminum-activated malate transporter 9; AtALMT9 from Arabidopsis thaliana (52% identity, 90% coverage) (see paper)NP_188473 aluminum-activated malate transporter 9 from Arabidopsis thalianaAT3G18440 AtALMT9 (aluminum-activated malate transporter 9); anion channel (RefSeq) from Arabidopsis thaliana;Aluminum-activated malate transporter 9; AtALMT9 f…	Vacuolar malate channel. Has a higher selectivity for malate than for fumarate. Exhibits also a weak chloride conductance.	NA	No visible phenotype.	Temperature desynchronizes sugar and organic acid metabolism in ripening grapevine fruits and remodels their transcriptome	BMC plant biology	2016	http://www.ncbi.nlm.nih.gov/pmc/articles/PMC4955140	NA	NA	Stomatal	NA	18	18	100
Amtr	ATR_00002G00700	AT4G17970	Arabidopsis thaliana	32% identity	87% coverage	Aluminum-activated malate transporter 12; AtALMT12; Quick anion channel 1;Aluminum-activated malate transporter 12; AtALMT12; Quick anion channel 1 from Arabidopsis thaliana (32% identity, 87% coverage) (see paper)NP_193531 aluminum-activated, malate transporter 12 from Arabidopsis thalianaAT4G17970 hypothetical protein (RefSeq) from Arabidopsis thaliana;Aluminum-activated malate transporter 12; …	Malate-sensitive anion transporter permeable to chloride, nitrate, sulfate and malate. Involved in dark-, CO(2)-, abscisic acid- and water-deficient-induced stomatal closure. Belongs to the R-type anion channels.	NA	Impaired stomatal closure resulting in a wilty phenotype.	Enhanced Photosynthesis and Growth in atquac1 Knockout Mutants Are Due to Altered Organic Acid Accumulation and an Increase in Both Stomatal and Mesophyll Conductance.	Plant physiology	2016	http://www.ncbi.nlm.nih.gov/pmc/articles/PMC4704574	NA	NA	Stomatal	NA	18	18	100
Amtr	ATR_00002G00700	AT4G17970	Arabidopsis thaliana	32% identity	87% coverage	Aluminum-activated malate transporter 12; AtALMT12; Quick anion channel 1;Aluminum-activated malate transporter 12; AtALMT12; Quick anion channel 1 from Arabidopsis thaliana (32% identity, 87% coverage) (see paper)NP_193531 aluminum-activated, malate transporter 12 from Arabidopsis thalianaAT4G17970 hypothetical protein (RefSeq) from Arabidopsis thaliana;Aluminum-activated malate transporter 12; …	Malate-sensitive anion transporter permeable to chloride, nitrate, sulfate and malate. Involved in dark-, CO(2)-, abscisic acid- and water-deficient-induced stomatal closure. Belongs to the R-type anion channels.	NA	Impaired stomatal closure resulting in a wilty phenotype.	Open stomata 1 (OST1) kinase controls R-type anion channel QUAC1 in Arabidopsis guard cells.	The Plant journal : for cell and molecular biology	2013	http://doi.org/10.1111/tpj.12133	23452338	http://www.ncbi.nlm.nih.gov/pubmed/23452338	Stomatal	NA	18	18	100
Amtr	ATR_00002G00700	AT4G17970	Arabidopsis thaliana	32% identity	87% coverage	Aluminum-activated malate transporter 12; AtALMT12; Quick anion channel 1;Aluminum-activated malate transporter 12; AtALMT12; Quick anion channel 1 from Arabidopsis thaliana (32% identity, 87% coverage) (see paper)NP_193531 aluminum-activated, malate transporter 12 from Arabidopsis thalianaAT4G17970 hypothetical protein (RefSeq) from Arabidopsis thaliana;Aluminum-activated malate transporter 12; …	Malate-sensitive anion transporter permeable to chloride, nitrate, sulfate and malate. Involved in dark-, CO(2)-, abscisic acid- and water-deficient-induced stomatal closure. Belongs to the R-type anion channels.	NA	Impaired stomatal closure resulting in a wilty phenotype.	Closing plant stomata requires a homolog of an aluminum-activated malate transporter.	Plant & cell physiology	2010	http://www.ncbi.nlm.nih.gov/pmc/articles/PMC2835873	NA	NA	Stomatal	NA	18	18	100
Amtr	ATR_00002G00700	AT4G17970	Arabidopsis thaliana	32% identity	87% coverage	Aluminum-activated malate transporter 12; AtALMT12; Quick anion channel 1;Aluminum-activated malate transporter 12; AtALMT12; Quick anion channel 1 from Arabidopsis thaliana (32% identity, 87% coverage) (see paper)NP_193531 aluminum-activated, malate transporter 12 from Arabidopsis thalianaAT4G17970 hypothetical protein (RefSeq) from Arabidopsis thaliana;Aluminum-activated malate transporter 12; …	Malate-sensitive anion transporter permeable to chloride, nitrate, sulfate and malate. Involved in dark-, CO(2)-, abscisic acid- and water-deficient-induced stomatal closure. Belongs to the R-type anion channels.	NA	Impaired stomatal closure resulting in a wilty phenotype.	AtALMT12 represents an R-type anion channel required for stomatal movement in Arabidopsis guard cells.	The Plant journal : for cell and molecular biology	2010	http://doi.org/10.1111/j.1365-313X.2010.04302.x	20626656	http://www.ncbi.nlm.nih.gov/pubmed/20626656	Stomatal	NA	18	18	100
Amtr	ATR_00002G00700	AT4G17970	Arabidopsis thaliana	32% identity	87% coverage	Aluminum-activated malate transporter 12; AtALMT12; Quick anion channel 1;Aluminum-activated malate transporter 12; AtALMT12; Quick anion channel 1 from Arabidopsis thaliana (32% identity, 87% coverage) (see paper)NP_193531 aluminum-activated, malate transporter 12 from Arabidopsis thalianaAT4G17970 hypothetical protein (RefSeq) from Arabidopsis thaliana;Aluminum-activated malate transporter 12; …	Malate-sensitive anion transporter permeable to chloride, nitrate, sulfate and malate. Involved in dark-, CO(2)-, abscisic acid- and water-deficient-induced stomatal closure. Belongs to the R-type anion channels.	NA	Impaired stomatal closure resulting in a wilty phenotype.	2-Hydroxy Acids in Plant Metabolism	The Arabidopsis book	2015	http://www.ncbi.nlm.nih.gov/pmc/articles/PMC4568905	NA	NA	Stomatal	NA	18	18	100
Amtr	ATR_00002G00700	AT4G17970	Arabidopsis thaliana	32% identity	87% coverage	Aluminum-activated malate transporter 12; AtALMT12; Quick anion channel 1;Aluminum-activated malate transporter 12; AtALMT12; Quick anion channel 1 from Arabidopsis thaliana (32% identity, 87% coverage) (see paper)NP_193531 aluminum-activated, malate transporter 12 from Arabidopsis thalianaAT4G17970 hypothetical protein (RefSeq) from Arabidopsis thaliana;Aluminum-activated malate transporter 12; …	Malate-sensitive anion transporter permeable to chloride, nitrate, sulfate and malate. Involved in dark-, CO(2)-, abscisic acid- and water-deficient-induced stomatal closure. Belongs to the R-type anion channels.	NA	Impaired stomatal closure resulting in a wilty phenotype.	Closing plant stomata requires a homolog of an aluminum-activated malate transporter	Plant & cell physiology	2010	http://www.ncbi.nlm.nih.gov/pmc/articles/PMC2835873	NA	NA	Stomatal	NA	18	18	100
Amtr	ATR_00088G00180	XP_015611990	Oryza sativa Japonica Group	32% identity	22% coverage	NA;E3 ubiquitin-protein ligase At1g63170 isoform X1 from Oryza sativa Japonica Group (32% identity, 22% coverage)	NA	NA	NA	The RING Finger Ubiquitin E3 Ligase OsHTAS Enhances Heat Tolerance by Promoting H2O2-Induced Stomatal Closure in Rice.	Plant physiology	2016	http://www.ncbi.nlm.nih.gov/pmc/articles/PMC4704569	NA	NA	Stomatal	NA	250	250	100
Amtr	ATR_00099G00460	NP_181547	Arabidopsis thaliana	51% identity	66% coverage	NA;ATHPP2C5; catalytic/ protein serine/threonine phosphatase (RefSeq) from Arabidopsis thaliana (51% identity, 66% coverage)NP_181547 phosphatase 2C5 from Arabidopsis thaliana;ATHPP2C5; catalytic/ protein serine/threonine phosphatase (RefSeq) from Arabidopsis thaliana (51% identity, 66% coverage)NP_181547 phosphatase 2C5 from Arabidopsis thaliana	NA	NA	NA	Stomatal development in Arabidopsis	The Arabidopsis book	2013	http://www.ncbi.nlm.nih.gov/pmc/articles/PMC3711358	NA	NA	Stomatal	More	208	205	98.56
Amtr	ATR_00099G00460	NP_181547	Arabidopsis thaliana	51% identity	66% coverage	NA;ATHPP2C5; catalytic/ protein serine/threonine phosphatase (RefSeq) from Arabidopsis thaliana (51% identity, 66% coverage)NP_181547 phosphatase 2C5 from Arabidopsis thaliana;ATHPP2C5; catalytic/ protein serine/threonine phosphatase (RefSeq) from Arabidopsis thaliana (51% identity, 66% coverage)NP_181547 phosphatase 2C5 from Arabidopsis thaliana	NA	NA	NA	The Arabidopsis mitogen-activated protein kinase phosphatase PP2C5 affects seed germination, stomatal aperture, and abscisic acid-inducible gene expression.	Plant physiology	2010	http://www.ncbi.nlm.nih.gov/pmc/articles/PMC2899920	NA	NA	Stomatal	More	208	205	98.56
Amtr	ATR_00099G00460	AT1G43900	Arabidopsis thaliana	41% identity	66% coverage	NA;protein phosphatase 2C, putative / PP2C, putative (RefSeq) from Arabidopsis thaliana (41% identity, 66% coverage)	NA	NA	NA	Vascular gene expression: a hypothesis	Frontiers in plant science	2013	http://www.ncbi.nlm.nih.gov/pmc/articles/PMC3713349	NA	NA	Stomatal	NA	208	205	98.56
Amtr	ATR_00099G00460	AT4G26080	Arabidopsis thaliana	34% identity	57% coverage	Protein phosphatase 2C 56; AtPP2C56; EC 3.1.3.16; Protein ABSCISIC ACID-INSENSITIVE 1; Protein phosphatase 2C ABI1; PP2C ABI1;Protein phosphatase 2C 56; AtPP2C56; EC 3.1.3.16; Protein ABSCISIC ACID-INSENSITIVE 1; Protein phosphatase 2C ABI1; PP2C ABI1 from Arabidopsis thaliana (34% identity, 57% coverage)NP_194338 Protein phosphatase 2C family protein from Arabidopsis thalianaAT4G26080 ABI1 (ABA …	Key component and repressor of the abscisic acid (ABA) signaling pathway that regulates numerous ABA responses, such as stomatal closure, osmotic water permeability of the plasma membrane (Pos), drought-induced resistance and rhizogenesis, response to glucose, high light stress, seed germination and inhibition of vegetative growth. During the stomatal closure regulation, modulates the inward calc…	Interacts with SPK1, ATHB-6, CIPK15/PKS3, GPX3, SRK2E/OST1, SRK2D, SRK2I, SCAR1, SCAR2, SCAR3 and SCARL. Binds to the PA released by the phospholipase D alpha 1 (PLDALPHA1) in response to ABA during the stomatal closure regulation. Interacts with ABA-bounded PYR1, PYL1, PYL2, PYL3, PYL4, PYL5, PYL6, PYL7, PYL8, PYL9, PYL10, and with free PYL2, PYL3, PYL4 and PYL13. Binds to RPL12B, CPK21 and CPK2…	NA	Transcriptome Analysis of Plant Hormone-Related Tomato (Solanum lycopersicum) Genes in a Sunlight-Type Plant Factory	PloS one	2015	http://www.ncbi.nlm.nih.gov/pmc/articles/PMC4666670	NA	NA	Stomatal	More	208	205	98.56
Amtr	ATR_00099G00460	AT5G66080	Arabidopsis thaliana	30% identity	50% coverage	NA;protein phosphatase 2C family protein / PP2C family protein (RefSeq) from Arabidopsis thaliana (30% identity, 50% coverage)	NA	NA	NA	Vascular gene expression: a hypothesis	Frontiers in plant science	2013	http://www.ncbi.nlm.nih.gov/pmc/articles/PMC3713349	NA	NA	Stomatal	NA	208	205	98.56
Amtr	ATR_00129G00460	NP_173733	Arabidopsis thaliana	56% identity	50% coverage	Probable pectinesterase/pectinesterase inhibitor 6;Probable pectinesterase/pectinesterase inhibitor 6 from Arabidopsis thaliana (56% identity, 50% coverage)AT1G23200 pectinesterase family protein (RefSeq) from Arabidopsis thalianaNP_173733 Plant invertase/pectin methylesterase inhibitor superfamily from Arabidopsis thaliana;Probable pectinesterase/pectinesterase inhibitor 6 from Arabidopsis thali…	Acts in the modification of cell walls via demethylesterification of cell wall pectin.	NA	NA	Stomatal Function Requires Pectin De-methyl-esterification of the Guard Cell Wall	Current biology : CB	2016	http://www.ncbi.nlm.nih.gov/pmc/articles/PMC5106435	NA	NA	Stomatal	NA	197	159	80.71
Amtr	ATR_00068G00730	AT1G35515	Arabidopsis thaliana	56% identity	58% coverage	NA;HOS10 (HIGH RESPONSE TO OSMOTIC STRESS 10); DNA binding / transcription regulator (RefSeq) from Arabidopsis thaliana (56% identity, 58% coverage)	NA	NA	NA	TOPOISOMERASE 6B is involved in chromatin remodelling associated with control of carbon partitioning into secondary metabolites and cell walls, and epidermal morphogenesis in Arabidopsis	Journal of experimental botany	2014	http://www.ncbi.nlm.nih.gov/pmc/articles/PMC4112631	NA	NA	Stomatal	NA	251	250	99.6
Amtr	ATR_00068G00730	NP_172425	Arabidopsis thaliana	59% identity	35% coverage	NA;MYB61 (MYB DOMAIN PROTEIN 61); DNA binding / transcription factor (RefSeq) from Arabidopsis thaliana (59% identity, 35% coverage)NP_172425 myb domain protein 61 from Arabidopsis thaliana;MYB61 (MYB DOMAIN PROTEIN 61); DNA binding / transcription factor (RefSeq) from Arabidopsis thaliana (59% identity, 35% coverage)NP_172425 myb domain protein 61 from Arabidopsis thaliana	NA	NA	NA	An Ethylene-responsive Factor BpERF11 Negatively Modulates Salt and Osmotic Tolerance in Betula platyphylla	Scientific reports	2016	http://www.ncbi.nlm.nih.gov/pmc/articles/PMC4793294	NA	NA	Stomatal	More	251	250	99.6
Amtr	ATR_00068G00730	NP_172425	Arabidopsis thaliana	59% identity	35% coverage	NA;MYB61 (MYB DOMAIN PROTEIN 61); DNA binding / transcription factor (RefSeq) from Arabidopsis thaliana (59% identity, 35% coverage)NP_172425 myb domain protein 61 from Arabidopsis thaliana;MYB61 (MYB DOMAIN PROTEIN 61); DNA binding / transcription factor (RefSeq) from Arabidopsis thaliana (59% identity, 35% coverage)NP_172425 myb domain protein 61 from Arabidopsis thaliana	NA	NA	NA	AtMYB61, an R2R3-MYB transcription factor controlling stomatal aperture in Arabidopsis thaliana.	Current biology : CB	2005	http://doi.org/10.1016/j.cub.2005.06.041	16005292	http://www.ncbi.nlm.nih.gov/pubmed/16005292	Stomatal	More	251	250	99.6
Amtr	ATR_00068G00730	NP_172358	Arabidopsis thaliana	43% identity	70% coverage	NA;MYB60 (myb domain protein 60); DNA binding / transcription factor (RefSeq) from Arabidopsis thaliana (43% identity, 70% coverage)NP_172358 myb domain protein 60 from Arabidopsis thaliana;MYB60 (myb domain protein 60); DNA binding / transcription factor (RefSeq) from Arabidopsis thaliana (43% identity, 70% coverage)NP_172358 myb domain protein 60 from Arabidopsis thaliana	NA	NA	NA	Transcriptional regulatory networks in Arabidopsis thaliana during single and combined stresses	Nucleic acids research	2016	http://www.ncbi.nlm.nih.gov/pmc/articles/PMC4838348	NA	NA	Stomatal	More	251	250	99.6
Amtr	ATR_00068G00730	NP_172358	Arabidopsis thaliana	43% identity	70% coverage	NA;MYB60 (myb domain protein 60); DNA binding / transcription factor (RefSeq) from Arabidopsis thaliana (43% identity, 70% coverage)NP_172358 myb domain protein 60 from Arabidopsis thaliana;MYB60 (myb domain protein 60); DNA binding / transcription factor (RefSeq) from Arabidopsis thaliana (43% identity, 70% coverage)NP_172358 myb domain protein 60 from Arabidopsis thaliana	NA	NA	NA	A dual role for MYB60 in stomatal regulation and root growth of Arabidopsis thaliana under drought stress.	Plant molecular biology	2011	http://doi.org/10.1007/s11103-011-9796-7	21637967	http://www.ncbi.nlm.nih.gov/pubmed/21637967	Stomatal	More	251	250	99.6
Amtr	ATR_00068G00730	NP_172358	Arabidopsis thaliana	43% identity	70% coverage	NA;MYB60 (myb domain protein 60); DNA binding / transcription factor (RefSeq) from Arabidopsis thaliana (43% identity, 70% coverage)NP_172358 myb domain protein 60 from Arabidopsis thaliana;MYB60 (myb domain protein 60); DNA binding / transcription factor (RefSeq) from Arabidopsis thaliana (43% identity, 70% coverage)NP_172358 myb domain protein 60 from Arabidopsis thaliana	NA	NA	NA	Phytochrome B is involved in mediating red light-induced stomatal opening in Arabidopsis thaliana.	Molecular plant	2010	http://doi.org/10.1093/mp/ssp097	19965572	http://www.ncbi.nlm.nih.gov/pubmed/19965572	Stomatal	More	251	250	99.6
Amtr	ATR_00068G00730	NP_172358	Arabidopsis thaliana	43% identity	70% coverage	NA;MYB60 (myb domain protein 60); DNA binding / transcription factor (RefSeq) from Arabidopsis thaliana (43% identity, 70% coverage)NP_172358 myb domain protein 60 from Arabidopsis thaliana;MYB60 (myb domain protein 60); DNA binding / transcription factor (RefSeq) from Arabidopsis thaliana (43% identity, 70% coverage)NP_172358 myb domain protein 60 from Arabidopsis thaliana	NA	NA	NA	A guard-cell-specific MYB transcription factor regulates stomatal movements and plant drought tolerance.	Current biology : CB	2005	http://doi.org/10.1016/j.cub.2005.05.048	16005291	http://www.ncbi.nlm.nih.gov/pubmed/16005291	Stomatal	More	251	250	99.6
Amtr	ATR_00068G00730	MYB124	Glycine max	41% identity	42% coverage	NA;MYB transcription factor MYB124 from Glycine max (41% identity, 42% coverage)	NA	NA	NA	Early transcriptional response of soybean contrasting accessions to root dehydration	PloS one	2013	http://www.ncbi.nlm.nih.gov/pmc/articles/PMC3861472	NA	NA	Stomatal	NA	251	250	99.6
Amtr	ATR_00068G00730	MYB124	Glycine max	41% identity	42% coverage	NA;MYB transcription factor MYB124 from Glycine max (41% identity, 42% coverage)	NA	NA	NA	Transcription factors and regulation of photosynthetic and related metabolism under environmental stresses	Annals of botany	2009	http://www.ncbi.nlm.nih.gov/pmc/articles/PMC2707349	NA	NA	Stomatal	NA	251	250	99.6
Amtr	ATR_00068G00730	AT5G67300	Arabidopsis thaliana	36% identity	53% coverage	Transcription factor MYB44; Myb-related protein 44; AtMYB44; Myb-related protein R1; AtMYBR1;Transcription factor MYB44; Myb-related protein 44; AtMYB44; Myb-related protein R1; AtMYBR1 from Arabidopsis thaliana (36% identity, 53% coverage)NP_201531 myb domain protein r1 from Arabidopsis thalianaAT5G67300 MYBR1 (MYB DOMAIN PROTEIN R1); DNA binding / transcription factor (RefSeq) from Arabidopsis …	Transcription factor. Represses the expression of protein phosphatases 2C in response to abscisic acid (ABA). Confers resistance to abiotic stresses dependent of ABA.	NA	NA	Possible Involvement of MYB44-Mediated Stomatal Regulation in Systemic Resistance Induced by Penicillium simplicissimum GP17-2 in Arabidopsis	Microbes and environments	2016	http://www.ncbi.nlm.nih.gov/pmc/articles/PMC4912150	NA	NA	Stomatal	More	251	250	99.6
Amtr	ATR_00088G00450	NP_001325789	Arabidopsis thaliana	26% identity	46% coverage	Protease Do-like 1, chloroplastic; EC 3.4.21.-; Protein DEGRADATION OF PERIPLASMIC PROTEINS 1; DEGP PROTEASE 1;Protease Do-like 1, chloroplastic; EC 3.4.21.-; Protein DEGRADATION OF PERIPLASMIC PROTEINS 1; DEGP PROTEASE 1 from Arabidopsis thaliana (26% identity, 46% coverage) (see paper)AT3G27925 DEGP1 (DegP protease 1); serine-type endopeptidase/ serine-type peptidase (RefSeq) from Arabidopsis t…	Serine protease that is required at high temperature. May be involved in the degradation of damaged proteins. In vivo, can degrade beta-casein.	Interacts with PTAC16 and other potential targets for degradation under high light conditions.	NA	Transcriptome responses to temperature, water availability and photoperiod are conserved among mature trees of two divergent Douglas-fir provenances from a coastal and an interior habitat	BMC genomics	2016	http://www.ncbi.nlm.nih.gov/pmc/articles/PMC5002200	NA	NA	Stomatal	More	255	250	98.04
Amtr	ATR_00029G01810	AT1G75950	Arabidopsis thaliana	77% identity	95% coverage	SKP1-like protein 1A; SKP1-like 1; UFO-binding protein 1;SKP1-like protein 1A; SKP1-like 1; UFO-binding protein 1 from Arabidopsis thaliana (77% identity, 95% coverage)NP_565123 S phase kinase-associated protein 1 from Arabidopsis thalianaAT1G75950 SKP1 (S PHASE KINASE-ASSOCIATED PROTEIN 1); protein binding / ubiquitin-protein ligase (RefSeq) from Arabidopsis thaliana;SKP1-like protein 1A; SKP1-l…	Involved in ubiquitination and subsequent proteasomal degradation of target proteins. Together with CUL1, RBX1 and a F- box protein, it forms a SCF E3 ubiquitin ligase complex. The functional specificity of this complex depends of the type of F- box protein. In the SCF complex, it serves as an adapter that links the F-box protein to CUL1. SCF(UFO) is required for vegetative and floral organ devel…	Part of a SCF E3 ubiquitin ligase complex composed of SKP1, CUL1, RBX1 (RBX1A or RBX1B) and F-box proteins. Interacts with SKIP1, SKIP2, SKIP3, SKIP4, SKIP6, FIB1/SKIP7, SKIP8, PP2A11/SKIP10, SKIP11, PP2B11/SKIP12, PP2A14/SKIP13, SKIP14, SKIP15, SKIP16, SKIP19/FBL20, SKIP20, PP2B1/SKIP21, SKIP22, SKIP23, SKIP24, SKIP25, TULP10/SKIP26, SKIP27, SKIP28/MEE11, AFR/SKIP29, SKIP30, SKIP31, SKIP32/FBP7,…	NA	bHLH transcription factors that facilitate K‚Å∫ uptake during stomatal opening are repressed by abscisic acid through phosphorylation.	Science signaling	2013	http://doi.org/10.1126/scisignal.2003760	23779086	http://www.ncbi.nlm.nih.gov/pubmed/23779086	Stomatal	More	47	47	100
Amtr	ATR_00029G01810	AT5G42190	Arabidopsis thaliana	73% identity	89% coverage	SKP1-like protein 1B; SKP1-like 2; UFO-binding protein 2;SKP1-like protein 1B; SKP1-like 2; UFO-binding protein 2 from Arabidopsis thaliana (73% identity, 89% coverage)NP_568603 E3 ubiquitin ligase SCF complex subunit SKP1/ASK1 family protein from Arabidopsis thalianaAT5G42190 ASK2 (ARABIDOPSIS SKP1-LIKE 2); protein binding / ubiquitin-protein ligase (RefSeq) from Arabidopsis thaliana;SKP1-like p…	Involved in ubiquitination and subsequent proteasomal degradation of target proteins. Together with CUL1, RBX1 and a F- box protein, it forms a SCF E3 ubiquitin ligase complex. The functional specificity of this complex depends of the type of F- box protein. In the SCF complex, it serves as an adapter that links the F-box protein to CUL1. SCF(UFO) is required for vegetative and floral organ devel…	Part of a SCF E3 ubiquitin ligase complex composed of SKP1, CUL1, RBX1 (RBX1A or RBX1B) and F-box proteins Interacts with SKIP1, SKIP2, SKIP3, SKIP4, SKIP6, FIB1/SKIP7, PP2A13/SKIP9, SKIP11, PP2B11/SKIP12, PP2A14/SKIP13, SKIP14, SKIP15/FBX3, SKIP16, SKIP17, FBW2/SKIP18, SKIP19/FBL20, SKIP20, PP2B1/SKIP21, SKIP22, SKIP24, SKIP27, SKIP31, SKIP32, SKIP34, ADO1/ZTL, ADO2/LKP2, ADO3/FKF1, AFR, COI1, E…	NA	bHLH transcription factors that facilitate K‚Å∫ uptake during stomatal opening are repressed by abscisic acid through phosphorylation.	Science signaling	2013	http://doi.org/10.1126/scisignal.2003760	23779086	http://www.ncbi.nlm.nih.gov/pubmed/23779086	Stomatal	More	47	47	100
Amtr	ATR_00029G01810	NP_565604	Arabidopsis thaliana	66% identity	96% coverage	SKP1-like protein 3; AtSK3;SKP1-like protein 3; AtSK3 from Arabidopsis thaliana (66% identity, 96% coverage)AT2G25700 ASK3 (ARABIDOPSIS SKP1-LIKE 3); protein binding / ubiquitin-protein ligase (RefSeq) from Arabidopsis thalianaNP_565604 SKP1-like 3 from Arabidopsis thaliana;SKP1-like protein 3; AtSK3 from Arabidopsis thaliana (66% identity, 96% coverage)AT2G25700 ASK3 (ARABIDOPSIS SKP1-LIKE 3); p…	Involved in ubiquitination and subsequent proteasomal degradation of target proteins. Together with CUL1, RBX1 and a F- box protein, it forms a SCF E3 ubiquitin ligase complex. The functional specificity of this complex depends of the type of F- box protein. In the SCF complex, it serves as an adapter that links the F-box protein to CUL1 (By similarity).	Part of a SCF (SKP1-cullin-F-box) protein ligase complex (By similarity). Interacts with ADO3/FKF1 and At3g61590.	NA	bHLH transcription factors that facilitate K‚Å∫ uptake during stomatal opening are repressed by abscisic acid through phosphorylation.	Science signaling	2013	http://doi.org/10.1126/scisignal.2003760	23779086	http://www.ncbi.nlm.nih.gov/pubmed/23779086	Stomatal	NA	47	47	100
Amtr	ATR_00056G01850	NP_175591	Arabidopsis thaliana	47% identity	50% coverage	NA;leucine-rich repeat protein kinase, putative (RefSeq) from Arabidopsis thaliana (47% identity, 50% coverage)NP_175591 Leucine-rich repeat protein kinase family protein from Arabidopsis thaliana;leucine-rich repeat protein kinase, putative (RefSeq) from Arabidopsis thaliana (47% identity, 50% coverage)NP_175591 Leucine-rich repeat protein kinase family protein from Arabidopsis thaliana	NA	NA	NA	Vascular gene expression: a hypothesis	Frontiers in plant science	2013	http://www.ncbi.nlm.nih.gov/pmc/articles/PMC3713349	NA	NA	Stomatal	More	254	250	98.43
Amtr	ATR_00056G01850	NP_001190595	Arabidopsis thaliana	35% identity	43% coverage	NA;ERECTA-like 1 from Arabidopsis thaliana (35% identity, 43% coverage)	NA	NA	NA	Stomatal patterning and differentiation by synergistic interactions of receptor kinases.	Science (New York, N.Y.)	2005	http://doi.org/10.1126/science.1109710	16002616	http://www.ncbi.nlm.nih.gov/pubmed/16002616	Stomatal	NA	254	250	98.43
Amtr	ATR_00056G01850	AT5G62230	Arabidopsis thaliana	35% identity	41% coverage	LRR receptor-like serine/threonine-protein kinase ERL1; EC 2.7.11.1; Protein ERECTA-like kinase 1;LRR receptor-like serine/threonine-protein kinase ERL1; EC 2.7.11.1; Protein ERECTA-like kinase 1 from Arabidopsis thaliana (35% identity, 41% coverage) (see paper)AT5G62230 ERL1 (ERECTA-LIKE 1); kinase (RefSeq) from Arabidopsis thaliana	Receptor kinase that regulates inflorescence architecture and organ shape as well as stomatal patterning, including density and clustering, together with ER and ERL2. Redundantly involved with ER in procambial development regulation. Forms a functional ligand-receptor pair with EPF1 (AC Q8S8I4) (PubMed:22241782).	Homodimer and heterodimer with ERECTA. Interacts with EPF1 and EPF2.	NA	New insights into the evolution and structure of Colletotrichum plant-like subtilisins (CPLSs)	Communicative & integrative biology	2013	http://www.ncbi.nlm.nih.gov/pmc/articles/PMC3917961	NA	NA	Stomatal	More	254	250	98.43
Amtr	ATR_00056G01850	NP_001031440	Arabidopsis thaliana	37% identity	63% coverage	NA;protein kinase 1B from Arabidopsis thaliana (37% identity, 63% coverage)	NA	NA	NA	Light-induced stomatal opening is affected by the guard cell protein kinase APK1b.	PloS one	2014	http://www.ncbi.nlm.nih.gov/pmc/articles/PMC4020820	NA	NA	Stomatal	NA	254	250	98.43
Amtr	ATR_00056G01850	AT1G34210	Arabidopsis thaliana	40% identity	45% coverage	Somatic embryogenesis receptor kinase 2; AtSERK2; EC 2.7.11.1; Somatic embryogenesis receptor-like kinase 2;Somatic embryogenesis receptor kinase 2; AtSERK2; EC 2.7.11.1; Somatic embryogenesis receptor-like kinase 2 from Arabidopsis thaliana (40% identity, 45% coverage) (see paper)NP_174683 somatic embryogenesis receptor-like kinase 2 from Arabidopsis thalianaAT1G34210 SERK2 (SOMATIC EMBRYOGENESI…	Serine/threonine-kinase involved in brassinosteroid- dependent and -independent signaling pathways. Acts redundantly with SERK1 as a control point for sporophytic development controlling male gametophyte production.	Homo- and heterodimer. Component of the SERK1 signaling complex, composed of KAPP, CDC48A, GRF6 or GRF7, SERK1, SERK2, SERK3/BAK1 and BRI1 (By similarity). Interacts with the EF-Tu receptor EFR and FLS2 in a specific ligand-induced manner.	No visible phenotype. Serk1 and serk2 double mutants are completely male sterile due to a failure in tapetum specification.	Common and unique elements of the ABA-regulated transcriptome of Arabidopsis guard cells	BMC genomics	2011	http://www.ncbi.nlm.nih.gov/pmc/articles/PMC3115880	NA	NA	Stomatal	More	254	250	98.43
Amtr	ATR_00056G01850	AT5G07180	Arabidopsis thaliana	34% identity	41% coverage	LRR receptor-like serine/threonine-protein kinase ERL2; EC 2.7.11.1; Protein ERECTA-like kinase 2;LRR receptor-like serine/threonine-protein kinase ERL2; EC 2.7.11.1; Protein ERECTA-like kinase 2 from Arabidopsis thaliana (34% identity, 41% coverage)NP_196335 ERECTA-like 2 from Arabidopsis thalianaAT5G07180 ERL2 (ERECTA-LIKE 2); kinase (RefSeq) from Arabidopsis thaliana;LRR receptor-like serine/t…	Receptor kinase that regulates inflorescence architecture and organ shape as well as stomatal patterning, including density and clustering, together with ERL1 and ER.	NA	NA	Stomatal patterning and differentiation by synergistic interactions of receptor kinases.	Science (New York, N.Y.)	2005	http://doi.org/10.1126/science.1109710	16002616	http://www.ncbi.nlm.nih.gov/pubmed/16002616	Stomatal	NA	254	250	98.43
Amtr	ATR_00069G01610	AT1G04110	Arabidopsis thaliana	42% identity	28% coverage	Subtilisin-like protease SBT1.2; EC 3.4.21.-; Cucumisin-like serine protease SDD1; Protein STOMATAL DENSITY AND DISTRIBUTION 1; Subtilase subfamily 1 member 2; AtSBT1.2; Subtilisin-like protease SDD1;Subtilisin-like protease SBT1.2; EC 3.4.21.-; Cucumisin-like serine protease SDD1; Protein STOMATAL DENSITY AND DISTRIBUTION 1; Subtilase subfamily 1 member 2; AtSBT1.2; Subtilisin-like protease SDD1…	Serine protease involved in the negative regulation of stomatal density and distribution. Not active on EPFL6 (AC Q1PEY6) (PubMed:20056678). Positive regulator of water use efficiency (WUE).	NA	Increased stomatal density and formation of clustered stomata by enhanced stomatal development initiation and extension of stomatal cell lineages. No major impact on photosynthesis, except 30% higher CO2 assimilation rates in low- light-adapted plants exposed to high light intensities.	Regulation of stomatal density by the GTL1 transcription factor for improving water use efficiency.	Plant signaling & behavior	2011	http://www.ncbi.nlm.nih.gov/pmc/articles/PMC3257799	NA	NA	Stomatal	NA	127	126	99.21
Amtr	ATR_00069G01610	AT1G04110	Arabidopsis thaliana	42% identity	28% coverage	Subtilisin-like protease SBT1.2; EC 3.4.21.-; Cucumisin-like serine protease SDD1; Protein STOMATAL DENSITY AND DISTRIBUTION 1; Subtilase subfamily 1 member 2; AtSBT1.2; Subtilisin-like protease SDD1;Subtilisin-like protease SBT1.2; EC 3.4.21.-; Cucumisin-like serine protease SDD1; Protein STOMATAL DENSITY AND DISTRIBUTION 1; Subtilase subfamily 1 member 2; AtSBT1.2; Subtilisin-like protease SDD1…	Serine protease involved in the negative regulation of stomatal density and distribution. Not active on EPFL6 (AC Q1PEY6) (PubMed:20056678). Positive regulator of water use efficiency (WUE).	NA	Increased stomatal density and formation of clustered stomata by enhanced stomatal development initiation and extension of stomatal cell lineages. No major impact on photosynthesis, except 30% higher CO2 assimilation rates in low- light-adapted plants exposed to high light intensities.	Stomatal development in Arabidopsis	The Arabidopsis book	2013	http://www.ncbi.nlm.nih.gov/pmc/articles/PMC3711358	NA	NA	Stomatal	NA	127	126	99.21
Amtr	ATR_00069G01610	AT1G20160	Arabidopsis thaliana	37% identity	28% coverage	CO(2)-response secreted protease; Subtilisin-like serine protease; AtSBT5.2; Tripeptidyl-peptidase II; EC 3.4.14.10;CO(2)-response secreted protease; Subtilisin-like serine protease; AtSBT5.2; Tripeptidyl-peptidase II; EC 3.4.14.10 from Arabidopsis thaliana (37% identity, 28% coverage) (see paper)NP_564107 Subtilisin-like serine endopeptidase family protein from Arabidopsis thalianaAT1G20160 ATSB…	Mediates CO(2)-controlled stomatal development by cleaving peptide EPF2 (AC Q8LC53). Not active on peptides EPF1 (AC Q8S8I4) or stomagen (AC Q9SV72).	NA	Increased stomata number at elevated CO(2) concentration and increased number of epidermal cells.	Carbonic anhydrases, EPF2 and a novel protease mediate CO2 control of stomatal development.	Nature	2014	http://www.ncbi.nlm.nih.gov/pmc/articles/PMC4274335	NA	NA	Stomatal	More	127	126	99.21
Amtr	ATR_00085G00930	AT1G61370	Arabidopsis thaliana	40% identity	45% coverage	NA;S-locus lectin protein kinase family protein (RefSeq) from Arabidopsis thaliana (40% identity, 45% coverage)	NA	NA	NA	Vascular gene expression: a hypothesis	Frontiers in plant science	2013	http://www.ncbi.nlm.nih.gov/pmc/articles/PMC3713349	NA	NA	Stomatal	NA	253	250	98.81
Amtr	ATR_00085G00930	AT1G34210	Arabidopsis thaliana	42% identity	44% coverage	Somatic embryogenesis receptor kinase 2; AtSERK2; EC 2.7.11.1; Somatic embryogenesis receptor-like kinase 2;Somatic embryogenesis receptor kinase 2; AtSERK2; EC 2.7.11.1; Somatic embryogenesis receptor-like kinase 2 from Arabidopsis thaliana (42% identity, 44% coverage) (see paper)NP_174683 somatic embryogenesis receptor-like kinase 2 from Arabidopsis thalianaAT1G34210 SERK2 (SOMATIC EMBRYOGENESI…	Serine/threonine-kinase involved in brassinosteroid- dependent and -independent signaling pathways. Acts redundantly with SERK1 as a control point for sporophytic development controlling male gametophyte production.	Homo- and heterodimer. Component of the SERK1 signaling complex, composed of KAPP, CDC48A, GRF6 or GRF7, SERK1, SERK2, SERK3/BAK1 and BRI1 (By similarity). Interacts with the EF-Tu receptor EFR and FLS2 in a specific ligand-induced manner.	No visible phenotype. Serk1 and serk2 double mutants are completely male sterile due to a failure in tapetum specification.	Common and unique elements of the ABA-regulated transcriptome of Arabidopsis guard cells	BMC genomics	2011	http://www.ncbi.nlm.nih.gov/pmc/articles/PMC3115880	NA	NA	Stomatal	More	253	250	98.81
Amtr	ATR_00085G00930	AT3G59700	Arabidopsis thaliana	36% identity	50% coverage	L-type lectin-domain containing receptor kinase V.5; Arabidopsis thaliana lectin-receptor kinase a1; Ath.lecRK1; AthlecRK-a1; LecRK-V.5; EC 2.7.11.1;L-type lectin-domain containing receptor kinase V.5; Arabidopsis thaliana lectin-receptor kinase a1; Ath.lecRK1; AthlecRK-a1; LecRK-V.5; EC 2.7.11.1 from Arabidopsis thaliana (36% identity, 50% coverage) (see paper)NP_191529 lectin-receptor kinase fr…	Confers resistance to the pathogenic oomycetes Phytophthora infestans and Phytophthora capsici, but confers susceptibility to the pathogenic bacteria Pseudomonas syringae.	NA	Increased susceptibility to the oomycetes Phytophthora brassicae and Phytophthora capsici but enhanced resistance to the pathogenic bacteria Pseudomonas syringae.	The Arabidopsis lectin receptor kinase LecRK-V.5 represses stomatal immunity induced by Pseudomonas syringae pv. tomato DC3000.	PLoS pathogens	2012	http://www.ncbi.nlm.nih.gov/pmc/articles/PMC3276567	NA	NA	Stomatal	NA	253	250	98.81
Amtr	ATR_00085G00930	AT3G59700	Arabidopsis thaliana	36% identity	50% coverage	L-type lectin-domain containing receptor kinase V.5; Arabidopsis thaliana lectin-receptor kinase a1; Ath.lecRK1; AthlecRK-a1; LecRK-V.5; EC 2.7.11.1;L-type lectin-domain containing receptor kinase V.5; Arabidopsis thaliana lectin-receptor kinase a1; Ath.lecRK1; AthlecRK-a1; LecRK-V.5; EC 2.7.11.1 from Arabidopsis thaliana (36% identity, 50% coverage) (see paper)NP_191529 lectin-receptor kinase fr…	Confers resistance to the pathogenic oomycetes Phytophthora infestans and Phytophthora capsici, but confers susceptibility to the pathogenic bacteria Pseudomonas syringae.	NA	Increased susceptibility to the oomycetes Phytophthora brassicae and Phytophthora capsici but enhanced resistance to the pathogenic bacteria Pseudomonas syringae.	Disease resistance to Pectobacterium carotovorum is negatively modulated by the Arabidopsis Lectin Receptor Kinase LecRK-V.5.	Plant signaling & behavior	2012	http://www.ncbi.nlm.nih.gov/pmc/articles/PMC3489629	NA	NA	Stomatal	NA	253	250	98.81
Amtr	ATR_00085G00930	NP_001031440	Arabidopsis thaliana	40% identity	44% coverage	NA;protein kinase 1B from Arabidopsis thaliana (40% identity, 44% coverage)	NA	NA	NA	Light-induced stomatal opening is affected by the guard cell protein kinase APK1b.	PloS one	2014	http://www.ncbi.nlm.nih.gov/pmc/articles/PMC4020820	NA	NA	Stomatal	NA	253	250	98.81
Amtr	ATR_00009G00340	NP_001031440	Arabidopsis thaliana	52% identity	73% coverage	NA;protein kinase 1B from Arabidopsis thaliana (52% identity, 73% coverage)	NA	NA	NA	Light-induced stomatal opening is affected by the guard cell protein kinase APK1b.	PloS one	2014	http://www.ncbi.nlm.nih.gov/pmc/articles/PMC4020820	NA	NA	Stomatal	NA	250	250	100
Amtr	ATR_00009G00340	AT2G39660	Arabidopsis thaliana	50% identity	73% coverage	Serine/threonine-protein kinase BIK1; EC 2.7.11.1; Protein BOTRYTIS-INDUCED KINASE 1;Serine/threonine-protein kinase BIK1; EC 2.7.11.1; Protein BOTRYTIS-INDUCED KINASE 1 from Arabidopsis thaliana (50% identity, 73% coverage) (see paper)NP_181496 botrytis-induced kinase1 from Arabidopsis thalianaAT2G39660 BIK1 (BOTRYTIS-INDUCED KINASE1); kinase (RefSeq) from Arabidopsis thaliana;Serine/threonine-p…	Plays a central role in immune responses (PubMed:20413097). Required to activate the resistance responses to necrotrophic pathogens (PubMed:16339855). Phosphorylates FLS2 and BAK1 (PubMed:20404519, PubMed:24104392). Involved in pathogen- associated molecular pattern (PAMP)-triggered immunity (PTI) signaling and defense responses downstream of FLS2. Acts additively with PBL1 in PTI defenses (PubMe…	Interacts with FLS2 (PubMed:20413097, PubMed:20404519). Activation of FLS2 by flagellin (flg22) induces the dissociation of the complex (PubMed:20413097). Interacts with BAK1 (PubMed:20404519). Interacts with the Xanthomonas campestris effector XopAC/AvrAC (PubMed:22504181). Interacts with CPK28 (PubMed:25525792). Interacts with PEPR1 (PubMed:23431184). Interacts with PP2C38 (PubMed:27494702). In…	Altered growth traits, early flowering, weak stems, small siliques and reduced fertility. Mutant plants have a severely impaired resistance to Botrytis and A.brassicicola (PubMed:16339855). Reduced plant size (PubMed:20413097, PubMed:27679580). Enhanced resistance to Plasmodiophora brassicae, a soil-borne obligate pathogen that causes clubroot disease (PubMed:27679580). Hypersensitivity to the pl…	The FLS2-associated kinase BIK1 directly phosphorylates the NADPH oxidase RbohD to control plant immunity.	Cell host & microbe	2014	http://doi.org/10.1016/j.chom.2014.02.009	24629339	http://www.ncbi.nlm.nih.gov/pubmed/24629339	Stomatal	More	250	250	100
Amtr	ATR_00009G00340	AT1G34210	Arabidopsis thaliana	42% identity	47% coverage	Somatic embryogenesis receptor kinase 2; AtSERK2; EC 2.7.11.1; Somatic embryogenesis receptor-like kinase 2;Somatic embryogenesis receptor kinase 2; AtSERK2; EC 2.7.11.1; Somatic embryogenesis receptor-like kinase 2 from Arabidopsis thaliana (42% identity, 47% coverage) (see paper)NP_174683 somatic embryogenesis receptor-like kinase 2 from Arabidopsis thalianaAT1G34210 SERK2 (SOMATIC EMBRYOGENESI…	Serine/threonine-kinase involved in brassinosteroid- dependent and -independent signaling pathways. Acts redundantly with SERK1 as a control point for sporophytic development controlling male gametophyte production.	Homo- and heterodimer. Component of the SERK1 signaling complex, composed of KAPP, CDC48A, GRF6 or GRF7, SERK1, SERK2, SERK3/BAK1 and BRI1 (By similarity). Interacts with the EF-Tu receptor EFR and FLS2 in a specific ligand-induced manner.	No visible phenotype. Serk1 and serk2 double mutants are completely male sterile due to a failure in tapetum specification.	Common and unique elements of the ABA-regulated transcriptome of Arabidopsis guard cells	BMC genomics	2011	http://www.ncbi.nlm.nih.gov/pmc/articles/PMC3115880	NA	NA	Stomatal	More	250	250	100
Amtr	ATR_00009G00340	NP_175591	Arabidopsis thaliana	43% identity	33% coverage	NA;leucine-rich repeat protein kinase, putative (RefSeq) from Arabidopsis thaliana (43% identity, 33% coverage)NP_175591 Leucine-rich repeat protein kinase family protein from Arabidopsis thaliana;leucine-rich repeat protein kinase, putative (RefSeq) from Arabidopsis thaliana (43% identity, 33% coverage)NP_175591 Leucine-rich repeat protein kinase family protein from Arabidopsis thaliana	NA	NA	NA	Vascular gene expression: a hypothesis	Frontiers in plant science	2013	http://www.ncbi.nlm.nih.gov/pmc/articles/PMC3713349	NA	NA	Stomatal	More	250	250	100
Amtr	ATR_00009G00340	AT4G39400, NP_195650	Arabidopsis thaliana	42% identity	25% coverage	Protein BRASSINOSTEROID INSENSITIVE 1; AtBRI1; EC 2.7.10.1; EC 2.7.11.1; Brassinosteroid LRR receptor kinase;Protein BRASSINOSTEROID INSENSITIVE 1; AtBRI1; EC 2.7.10.1; EC 2.7.11.1; Brassinosteroid LRR receptor kinase from Arabidopsis thaliana (42% identity, 25% coverage) (see paper)NP_195650 BRI1 (BRASSINOSTEROID INSENSITIVE 1); kinase/ protein binding / protein heterodimerization/ protein homod…	Receptor with a dual specificity kinase activity acting on both serine/threonine- and tyrosine-containing substrates. Regulates, in response to brassinosteroid binding, a signaling cascade involved in plant development, including expression of light- and stress-regulated genes, promotion of cell elongation, normal leaf and chloroplast senescence, and flowering. Binds brassinolide, and less effect…	Monomer or homodimer in the plasma membrane. Heterodimer with BAK1 in the endosomes. Interacts with SERK1 and TTL in a kinase-dependent manner. Component of the SERK1 signaling complex, composed of KAPP, CDC48A, GRF6 or GRF7, SERK1, SERK2, SERK3/BAK1 and BRI1. Interacts with CDG1 (PubMed:21855796). No interactions with PSKR1 or CNGC17 (PubMed:26071421). Interacts with BIK1 (PubMed:23818580). Inte…	Dwarf phenotype and aberrant leaf shape.	BRI1-Associated Receptor Kinase 1 Regulates Guard Cell ABA Signaling Mediated by Open Stomata 1 in Arabidopsis.	Molecular plant	2016	http://doi.org/10.1016/j.molp.2015.12.014	26724418	http://www.ncbi.nlm.nih.gov/pubmed/26724418	Stomatal	More	250	250	100
Amtr	ATR_00146G00160	AT4G21870	Arabidopsis thaliana	43% identity	57% coverage	NA;26.5 kDa class P-related heat shock protein (HSP26.5-P) (RefSeq) from Arabidopsis thaliana (43% identity, 57% coverage)	NA	NA	NA	Common and unique elements of the ABA-regulated transcriptome of Arabidopsis guard cells	BMC genomics	2011	http://www.ncbi.nlm.nih.gov/pmc/articles/PMC3115880	NA	NA	Stomatal	NA	250	250	100
Amtr	ATR_00077G00560	NP_199783	Arabidopsis thaliana	44% identity	29% coverage	Endoglucanase 25; EC 3.2.1.4; Cellulase homolog OR16pep; Endo-1,4-beta glucanase 25; Protein KORRIGAN; Protein RADIALLY SWOLLEN 2;Endoglucanase 25; EC 3.2.1.4; Cellulase homolog OR16pep; Endo-1,4-beta glucanase 25; Protein KORRIGAN; Protein RADIALLY SWOLLEN 2 from Arabidopsis thaliana (44% identity, 29% coverage) (see paper)AT5G49720 ATGH9A1 (ARABIDOPSIS THALIANA GLYCOSYL HYDROLASE 9A1); cellulas…	Required for cellulose microfibrils formation. Involved in cell wall assembly during cell elongation and cell plate maturation in cytokinesis. Required for secondary cell wall formation in the developing xylem. May cycle through different intracellular compartments, including plasma membrane.	NA	Plants are extremely dwarf and show severe abnormal morphology with incomplete cell walls, aberrant cell plates and multinucleated cells.	Transcriptome analysis reveals the role of the root hairs as environmental sensors to maintain plant functions under water-deficiency conditions	Journal of experimental botany	2016	http://www.ncbi.nlm.nih.gov/pmc/articles/PMC4753848	NA	NA	Stomatal	More	118	118	100
Amtr	ATR_00002G03740	NP_001234355	Solanum lycopersicum	34% identity	32% coverage	NA;mitogen-activated protein kinase 2 from Solanum lycopersicum (34% identity, 32% coverage)	NA	NA	NA	Silencing the SpMPK1, SpMPK2, and SpMPK3 genes in tomato reduces abscisic acid-mediated drought tolerance.	International journal of molecular sciences	2013	http://www.ncbi.nlm.nih.gov/pmc/articles/PMC3856046	NA	NA	Stomatal	NA	411	250	60.83
Amtr	ATR_00002G03740	NP_001234011	Solanum lycopersicum	33% identity	32% coverage	NA;Mitogen-activated protein kinase from Solanum lycopersicum (33% identity, 32% coverage)	NA	NA	NA	Silencing the SpMPK1, SpMPK2, and SpMPK3 genes in tomato reduces abscisic acid-mediated drought tolerance.	International journal of molecular sciences	2013	http://www.ncbi.nlm.nih.gov/pmc/articles/PMC3856046	NA	NA	Stomatal	NA	411	250	60.83
Amtr	ATR_00006G03080	NP_200602	Arabidopsis thaliana	59% identity	46% coverage	NA;ATCNGC5 (CYCLIC NUCLEOTIDE GATED CHANNEL 5); calmodulin binding / cyclic nucleotide binding / potassium channel (RefSeq) from Arabidopsis thaliana (59% identity, 46% coverage)NP_200602 cyclic nucleotide gated channel 5 from Arabidopsis thaliana;ATCNGC5 (CYCLIC NUCLEOTIDE GATED CHANNEL 5); calmodulin binding / cyclic nucleotide binding / potassium channel (RefSeq) from Arabidopsis thaliana (59%…	NA	NA	NA	Identification of cyclic GMP-activated nonselective Ca2+-permeable cation channels and associated CNGC5 and CNGC6 genes in Arabidopsis guard cells.	Plant physiology	2013	http://www.ncbi.nlm.nih.gov/pmc/articles/PMC3793039	NA	NA	Stomatal	NA	144	143	99.31
Amtr	ATR_00006G03080	NP_001318278	Arabidopsis thaliana	58% identity	45% coverage	NA;ATCNGC6; calmodulin binding (RefSeq) from Arabidopsis thaliana (58% identity, 45% coverage)NP_001318278 cyclic nucleotide-gated channel 6 from Arabidopsis thaliana;ATCNGC6; calmodulin binding (RefSeq) from Arabidopsis thaliana (58% identity, 45% coverage)NP_001318278 cyclic nucleotide-gated channel 6 from Arabidopsis thaliana	NA	NA	NA	Identification of cyclic GMP-activated nonselective Ca2+-permeable cation channels and associated CNGC5 and CNGC6 genes in Arabidopsis guard cells.	Plant physiology	2013	http://www.ncbi.nlm.nih.gov/pmc/articles/PMC3793039	NA	NA	Stomatal	NA	144	143	99.31
Amtr	ATR_00050G00350	AT1G74720	Arabidopsis thaliana	45% identity	91% coverage	Protein QUIRKY;Protein QUIRKY from Arabidopsis thaliana (45% identity, 91% coverage) (see paper)NP_177610 C2 calcium/lipid-binding plant phosphoribosyltransferase family protein from Arabidopsis thalianaAT1G74720 C2 domain-containing protein (RefSeq) from Arabidopsis thaliana;Protein QUIRKY from Arabidopsis thaliana (45% identity, 91% coverage) (see paper)NP_177610 C2 calcium/lipid-binding plant …	May be involved in Ca 2(+)-dependent signaling and membrane trafficking. Plays a role in fruit dehiscence (Probable). Components of the machinery involved in organ development mediated by the receptor-like kinase STRUBBELIG (SUB) (PubMed:19180193, PubMed:20298225).	NA	STRUBBELIG-like (sub-like) mutant (SLM) phenotype characterized by defects in outer integument development, floral organ shape, and stem twisting, as well as cellular defects in the floral meristem and in root hair patterning.	Boolean modeling of transcriptome data reveals novel modes of heterotrimeric G-protein action	Molecular systems biology	2010	http://www.ncbi.nlm.nih.gov/pmc/articles/PMC2913393	NA	NA	Stomatal	NA	76	68	89.47
Amtr	ATR_00078G01420	AT5G46330	Arabidopsis thaliana	36% identity	82% coverage	LRR receptor-like serine/threonine-protein kinase FLS2; EC 2.7.11.1; Protein FLAGELLIN-SENSING 2; Protein FLAGELLIN-SENSITIVE 2;LRR receptor-like serine/threonine-protein kinase FLS2; EC 2.7.11.1; Protein FLAGELLIN-SENSING 2; Protein FLAGELLIN-SENSITIVE 2 from Arabidopsis thaliana (36% identity, 82% coverage)NP_199445 Leucine-rich receptor-like protein kinase family protein from Arabidopsis thali…	Constitutes the pattern-recognition receptor (PPR) that determines the specific perception of flagellin (flg22), a potent elicitor of the defense response to pathogen-associated molecular patterns (PAMPs). Flagellin-binding to the receptor is the first step to initiate the innate immune MAP kinase signaling cascade (MEKK1, MKK4/MKK5 and MPK3/MPK6), resulting in enhanced resistance against pathoge…	Heterodimer with BAK1 (PubMed:24114786). Interacts with KAPP. Interacts with BAK1. Does not form homodimer. Interacts with SERK3/BAK1, SERK4/BKK1, SERK1 and SERK2 in a specific ligand- induced manner. Interacts with P.syringae AvrPto1, AvrPtoB and (via the kinase and cytoplasmic domains) hopD2. Component of large complexes containing, at least, FLS2 and ACD6 in endoplasmic reticulum and plasma me…	NA	The FLS2-associated kinase BIK1 directly phosphorylates the NADPH oxidase RbohD to control plant immunity.	Cell host & microbe	2014	http://doi.org/10.1016/j.chom.2014.02.009	24629339	http://www.ncbi.nlm.nih.gov/pubmed/24629339	Stomatal	More	946	250	26.43
Amtr	ATR_00078G01420	AT5G07180	Arabidopsis thaliana	38% identity	81% coverage	LRR receptor-like serine/threonine-protein kinase ERL2; EC 2.7.11.1; Protein ERECTA-like kinase 2;LRR receptor-like serine/threonine-protein kinase ERL2; EC 2.7.11.1; Protein ERECTA-like kinase 2 from Arabidopsis thaliana (38% identity, 81% coverage)NP_196335 ERECTA-like 2 from Arabidopsis thalianaAT5G07180 ERL2 (ERECTA-LIKE 2); kinase (RefSeq) from Arabidopsis thaliana;LRR receptor-like serine/t…	Receptor kinase that regulates inflorescence architecture and organ shape as well as stomatal patterning, including density and clustering, together with ERL1 and ER.	NA	NA	Stomatal patterning and differentiation by synergistic interactions of receptor kinases.	Science (New York, N.Y.)	2005	http://doi.org/10.1126/science.1109710	16002616	http://www.ncbi.nlm.nih.gov/pubmed/16002616	Stomatal	NA	946	250	26.43
Amtr	ATR_00078G01420	AT2G26330	Arabidopsis thaliana	38% identity	81% coverage	LRR receptor-like serine/threonine-protein kinase ERECTA; EC 2.7.11.1; Protein QUANTITATIVE RESISTANCE TO PLECTOSPHAERELLA 1; Protein QUANTITATIVE RESISTANCE TO RALSTONIA SOLANACEARUM 1; Protein TRANSPIRATION EFFICIENCY 1;LRR receptor-like serine/threonine-protein kinase ERECTA; EC 2.7.11.1; Protein QUANTITATIVE RESISTANCE TO PLECTOSPHAERELLA 1; Protein QUANTITATIVE RESISTANCE TO RALSTONIA SOLANA…	Receptor kinase that, together with ERL1 and ERL2, regulates aerial architecture, including inflorescence (e.g. shoot apical meristem-originating organ shape, elongation of the internode and pedicels, and adaxial-abaxial polarity), and stomatal patterning (e.g. density and clustering), probably by tuning cell division and expansion. Redundantly involved with ERL1 in procambial development regulat…	Homodimer and heterodimer with ERL1. Interacts with EPF1, EPF2, EPFL4, EPFL5 and EPFL6.	In er-104 and er-105, small curly leaves and compact inflorescence with short thick siliques, increased canalization of rosette leaf number during long days.	Competitive binding of antagonistic peptides fine-tunes stomatal patterning.	Nature	2015	http://www.ncbi.nlm.nih.gov/pmc/articles/PMC4532310	NA	NA	Stomatal	More	946	250	26.43
Amtr	ATR_00078G01420	AT1G75640	Arabidopsis thaliana	33% identity	89% coverage	NA;Leucine-rich receptor-like protein kinase family protein from Arabidopsis thaliana (33% identity, 89% coverage)AT1G75640 leucine-rich repeat family protein / protein kinase family protein (RefSeq) from Arabidopsis thaliana;Leucine-rich receptor-like protein kinase family protein from Arabidopsis thaliana (33% identity, 89% coverage)AT1G75640 leucine-rich repeat family protein / protein kinase …	NA	NA	NA	The Arabidopsis leucine-rich repeat receptor-like kinase MUSTACHES enforces stomatal bilateral symmetry in Arabidopsis.	The Plant journal : for cell and molecular biology	2015	http://doi.org/10.1111/tpj.12757	25594156	http://www.ncbi.nlm.nih.gov/pubmed/25594156	Stomatal	NA	946	250	26.43
Amtr	ATR_00078G01420	AT5G62230	Arabidopsis thaliana	35% identity	90% coverage	LRR receptor-like serine/threonine-protein kinase ERL1; EC 2.7.11.1; Protein ERECTA-like kinase 1;LRR receptor-like serine/threonine-protein kinase ERL1; EC 2.7.11.1; Protein ERECTA-like kinase 1 from Arabidopsis thaliana (35% identity, 90% coverage) (see paper)AT5G62230 ERL1 (ERECTA-LIKE 1); kinase (RefSeq) from Arabidopsis thaliana	Receptor kinase that regulates inflorescence architecture and organ shape as well as stomatal patterning, including density and clustering, together with ER and ERL2. Redundantly involved with ER in procambial development regulation. Forms a functional ligand-receptor pair with EPF1 (AC Q8S8I4) (PubMed:22241782).	Homodimer and heterodimer with ERECTA. Interacts with EPF1 and EPF2.	NA	New insights into the evolution and structure of Colletotrichum plant-like subtilisins (CPLSs)	Communicative & integrative biology	2013	http://www.ncbi.nlm.nih.gov/pmc/articles/PMC3917961	NA	NA	Stomatal	More	946	250	26.43
Amtr	ATR_00078G01420	NP_001190595	Arabidopsis thaliana	39% identity	79% coverage	NA;ERECTA-like 1 from Arabidopsis thaliana (39% identity, 79% coverage)	NA	NA	NA	Stomatal patterning and differentiation by synergistic interactions of receptor kinases.	Science (New York, N.Y.)	2005	http://doi.org/10.1126/science.1109710	16002616	http://www.ncbi.nlm.nih.gov/pubmed/16002616	Stomatal	NA	946	250	26.43
Amtr	ATR_00078G01420	AT4G39400, NP_195650	Arabidopsis thaliana	33% identity	84% coverage	Protein BRASSINOSTEROID INSENSITIVE 1; AtBRI1; EC 2.7.10.1; EC 2.7.11.1; Brassinosteroid LRR receptor kinase;Protein BRASSINOSTEROID INSENSITIVE 1; AtBRI1; EC 2.7.10.1; EC 2.7.11.1; Brassinosteroid LRR receptor kinase from Arabidopsis thaliana (33% identity, 84% coverage) (see paper)NP_195650 BRI1 (BRASSINOSTEROID INSENSITIVE 1); kinase/ protein binding / protein heterodimerization/ protein homod…	Receptor with a dual specificity kinase activity acting on both serine/threonine- and tyrosine-containing substrates. Regulates, in response to brassinosteroid binding, a signaling cascade involved in plant development, including expression of light- and stress-regulated genes, promotion of cell elongation, normal leaf and chloroplast senescence, and flowering. Binds brassinolide, and less effect…	Monomer or homodimer in the plasma membrane. Heterodimer with BAK1 in the endosomes. Interacts with SERK1 and TTL in a kinase-dependent manner. Component of the SERK1 signaling complex, composed of KAPP, CDC48A, GRF6 or GRF7, SERK1, SERK2, SERK3/BAK1 and BRI1. Interacts with CDG1 (PubMed:21855796). No interactions with PSKR1 or CNGC17 (PubMed:26071421). Interacts with BIK1 (PubMed:23818580). Inte…	Dwarf phenotype and aberrant leaf shape.	BRI1-Associated Receptor Kinase 1 Regulates Guard Cell ABA Signaling Mediated by Open Stomata 1 in Arabidopsis.	Molecular plant	2016	http://doi.org/10.1016/j.molp.2015.12.014	26724418	http://www.ncbi.nlm.nih.gov/pubmed/26724418	Stomatal	More	946	250	26.43
Amtr	ATR_00078G01420	AT3G47570	Arabidopsis thaliana	33% identity	88% coverage	NA;leucine-rich repeat transmembrane protein kinase, putative (RefSeq) from Arabidopsis thaliana (33% identity, 88% coverage)	NA	NA	NA	Vascular gene expression: a hypothesis	Frontiers in plant science	2013	http://www.ncbi.nlm.nih.gov/pmc/articles/PMC3713349	NA	NA	Stomatal	More	946	250	26.43
Amtr	ATR_00078G01420	NP_175591	Arabidopsis thaliana	36% identity	43% coverage	NA;leucine-rich repeat protein kinase, putative (RefSeq) from Arabidopsis thaliana (36% identity, 43% coverage)NP_175591 Leucine-rich repeat protein kinase family protein from Arabidopsis thaliana;leucine-rich repeat protein kinase, putative (RefSeq) from Arabidopsis thaliana (36% identity, 43% coverage)NP_175591 Leucine-rich repeat protein kinase family protein from Arabidopsis thaliana	NA	NA	NA	Vascular gene expression: a hypothesis	Frontiers in plant science	2013	http://www.ncbi.nlm.nih.gov/pmc/articles/PMC3713349	NA	NA	Stomatal	More	946	250	26.43
Amtr	ATR_00010G03980	AT3G47570	Arabidopsis thaliana	51% identity	4% coverage	NA;leucine-rich repeat transmembrane protein kinase, putative (RefSeq) from Arabidopsis thaliana (51% identity, 4% coverage)	NA	NA	NA	Vascular gene expression: a hypothesis	Frontiers in plant science	2013	http://www.ncbi.nlm.nih.gov/pmc/articles/PMC3713349	NA	NA	Stomatal	More	7	7	100
Amtr	ATR_00092G00480	AT5G61030	Arabidopsis thaliana	33% identity	16% coverage	Glycine-rich RNA-binding protein 3, mitochondrial; AtGR-RBP3; AtRBG3; Mitochondrial RNA-binding protein 2a; At-mRBP2a;Glycine-rich RNA-binding protein 3, mitochondrial; AtGR-RBP3; AtRBG3; Mitochondrial RNA-binding protein 2a; At-mRBP2a from Arabidopsis thaliana (33% identity, 16% coverage)AT5G61030 GR-RBP3 (glycine-rich RNA-binding protein 3); ATP binding / RNA binding (RefSeq) from Arabidopsis t…	Possibly has a role in RNA transcription or processing during stress.	NA	NA	Using the Yeast Three-Hybrid System to Identify Proteins that Interact with a Phloem-Mobile mRNA	Frontiers in plant science	2012	http://www.ncbi.nlm.nih.gov/pmc/articles/PMC3427875	NA	NA	Stomatal	NA	238	197	82.77
Amtr	ATR_00166G00250	AT5G66770	Arabidopsis thaliana	25% identity	66% coverage	Scarecrow-like protein 4; AtSCL4; GRAS family protein 32; AtGRAS-32;Scarecrow-like protein 4; AtSCL4; GRAS family protein 32; AtGRAS-32 from Arabidopsis thaliana (25% identity, 66% coverage)AT5G66770 scarecrow transcription factor family protein (RefSeq) from Arabidopsis thaliana	Probable transcription factor involved in plant development.	NA	NA	Common and unique elements of the ABA-regulated transcriptome of Arabidopsis guard cells	BMC genomics	2011	http://www.ncbi.nlm.nih.gov/pmc/articles/PMC3115880	NA	NA	Stomatal	More	80	78	97.5
Amtr	ATR_00074G00940	AT1G30290	Arabidopsis thaliana	31% identity	47% coverage	NA;hypothetical protein (RefSeq) from Arabidopsis thaliana (31% identity, 47% coverage)	NA	NA	NA	Boolean modeling of transcriptome data reveals novel modes of heterotrimeric G-protein action	Molecular systems biology	2010	http://www.ncbi.nlm.nih.gov/pmc/articles/PMC2913393	NA	NA	Stomatal	NA	1303	250	19.19
Amtr	ATR_00051G00530	AT5G46330	Arabidopsis thaliana	27% identity	24% coverage	LRR receptor-like serine/threonine-protein kinase FLS2; EC 2.7.11.1; Protein FLAGELLIN-SENSING 2; Protein FLAGELLIN-SENSITIVE 2;LRR receptor-like serine/threonine-protein kinase FLS2; EC 2.7.11.1; Protein FLAGELLIN-SENSING 2; Protein FLAGELLIN-SENSITIVE 2 from Arabidopsis thaliana (27% identity, 24% coverage)NP_199445 Leucine-rich receptor-like protein kinase family protein from Arabidopsis thali…	Constitutes the pattern-recognition receptor (PPR) that determines the specific perception of flagellin (flg22), a potent elicitor of the defense response to pathogen-associated molecular patterns (PAMPs). Flagellin-binding to the receptor is the first step to initiate the innate immune MAP kinase signaling cascade (MEKK1, MKK4/MKK5 and MPK3/MPK6), resulting in enhanced resistance against pathoge…	Heterodimer with BAK1 (PubMed:24114786). Interacts with KAPP. Interacts with BAK1. Does not form homodimer. Interacts with SERK3/BAK1, SERK4/BKK1, SERK1 and SERK2 in a specific ligand- induced manner. Interacts with P.syringae AvrPto1, AvrPtoB and (via the kinase and cytoplasmic domains) hopD2. Component of large complexes containing, at least, FLS2 and ACD6 in endoplasmic reticulum and plasma me…	NA	The FLS2-associated kinase BIK1 directly phosphorylates the NADPH oxidase RbohD to control plant immunity.	Cell host & microbe	2014	http://doi.org/10.1016/j.chom.2014.02.009	24629339	http://www.ncbi.nlm.nih.gov/pubmed/24629339	Stomatal	More	1255	250	19.92
Amtr	ATR_00051G00530	NP_001190595	Arabidopsis thaliana	32% identity	27% coverage	NA;ERECTA-like 1 from Arabidopsis thaliana (32% identity, 27% coverage)	NA	NA	NA	Stomatal patterning and differentiation by synergistic interactions of receptor kinases.	Science (New York, N.Y.)	2005	http://doi.org/10.1126/science.1109710	16002616	http://www.ncbi.nlm.nih.gov/pubmed/16002616	Stomatal	NA	1255	250	19.92
Amtr	ATR_00051G00530	AT5G07180	Arabidopsis thaliana	29% identity	28% coverage	LRR receptor-like serine/threonine-protein kinase ERL2; EC 2.7.11.1; Protein ERECTA-like kinase 2;LRR receptor-like serine/threonine-protein kinase ERL2; EC 2.7.11.1; Protein ERECTA-like kinase 2 from Arabidopsis thaliana (29% identity, 28% coverage)NP_196335 ERECTA-like 2 from Arabidopsis thalianaAT5G07180 ERL2 (ERECTA-LIKE 2); kinase (RefSeq) from Arabidopsis thaliana;LRR receptor-like serine/t…	Receptor kinase that regulates inflorescence architecture and organ shape as well as stomatal patterning, including density and clustering, together with ERL1 and ER.	NA	NA	Stomatal patterning and differentiation by synergistic interactions of receptor kinases.	Science (New York, N.Y.)	2005	http://doi.org/10.1126/science.1109710	16002616	http://www.ncbi.nlm.nih.gov/pubmed/16002616	Stomatal	NA	1255	250	19.92
Amtr	ATR_00051G00530	AT2G26330	Arabidopsis thaliana	29% identity	29% coverage	LRR receptor-like serine/threonine-protein kinase ERECTA; EC 2.7.11.1; Protein QUANTITATIVE RESISTANCE TO PLECTOSPHAERELLA 1; Protein QUANTITATIVE RESISTANCE TO RALSTONIA SOLANACEARUM 1; Protein TRANSPIRATION EFFICIENCY 1;LRR receptor-like serine/threonine-protein kinase ERECTA; EC 2.7.11.1; Protein QUANTITATIVE RESISTANCE TO PLECTOSPHAERELLA 1; Protein QUANTITATIVE RESISTANCE TO RALSTONIA SOLANA…	Receptor kinase that, together with ERL1 and ERL2, regulates aerial architecture, including inflorescence (e.g. shoot apical meristem-originating organ shape, elongation of the internode and pedicels, and adaxial-abaxial polarity), and stomatal patterning (e.g. density and clustering), probably by tuning cell division and expansion. Redundantly involved with ERL1 in procambial development regulat…	Homodimer and heterodimer with ERL1. Interacts with EPF1, EPF2, EPFL4, EPFL5 and EPFL6.	In er-104 and er-105, small curly leaves and compact inflorescence with short thick siliques, increased canalization of rosette leaf number during long days.	Competitive binding of antagonistic peptides fine-tunes stomatal patterning.	Nature	2015	http://www.ncbi.nlm.nih.gov/pmc/articles/PMC4532310	NA	NA	Stomatal	More	1255	250	19.92
Amtr	ATR_00051G00530	AT5G62230	Arabidopsis thaliana	28% identity	28% coverage	LRR receptor-like serine/threonine-protein kinase ERL1; EC 2.7.11.1; Protein ERECTA-like kinase 1;LRR receptor-like serine/threonine-protein kinase ERL1; EC 2.7.11.1; Protein ERECTA-like kinase 1 from Arabidopsis thaliana (28% identity, 28% coverage) (see paper)AT5G62230 ERL1 (ERECTA-LIKE 1); kinase (RefSeq) from Arabidopsis thaliana	Receptor kinase that regulates inflorescence architecture and organ shape as well as stomatal patterning, including density and clustering, together with ER and ERL2. Redundantly involved with ER in procambial development regulation. Forms a functional ligand-receptor pair with EPF1 (AC Q8S8I4) (PubMed:22241782).	Homodimer and heterodimer with ERECTA. Interacts with EPF1 and EPF2.	NA	New insights into the evolution and structure of Colletotrichum plant-like subtilisins (CPLSs)	Communicative & integrative biology	2013	http://www.ncbi.nlm.nih.gov/pmc/articles/PMC3917961	NA	NA	Stomatal	More	1255	250	19.92
Amtr	ATR_00051G00530	AT3G47570	Arabidopsis thaliana	30% identity	24% coverage	NA;leucine-rich repeat transmembrane protein kinase, putative (RefSeq) from Arabidopsis thaliana (30% identity, 24% coverage)	NA	NA	NA	Vascular gene expression: a hypothesis	Frontiers in plant science	2013	http://www.ncbi.nlm.nih.gov/pmc/articles/PMC3713349	NA	NA	Stomatal	More	1255	250	19.92
Amtr	ATR_00051G00530	AT1G75640	Arabidopsis thaliana	30% identity	21% coverage	NA;Leucine-rich receptor-like protein kinase family protein from Arabidopsis thaliana (30% identity, 21% coverage)AT1G75640 leucine-rich repeat family protein / protein kinase family protein (RefSeq) from Arabidopsis thaliana;Leucine-rich receptor-like protein kinase family protein from Arabidopsis thaliana (30% identity, 21% coverage)AT1G75640 leucine-rich repeat family protein / protein kinase …	NA	NA	NA	The Arabidopsis leucine-rich repeat receptor-like kinase MUSTACHES enforces stomatal bilateral symmetry in Arabidopsis.	The Plant journal : for cell and molecular biology	2015	http://doi.org/10.1111/tpj.12757	25594156	http://www.ncbi.nlm.nih.gov/pubmed/25594156	Stomatal	NA	1255	250	19.92
Amtr	ATR_00051G00530	AT4G39400, NP_195650	Arabidopsis thaliana	35% identity	17% coverage	Protein BRASSINOSTEROID INSENSITIVE 1; AtBRI1; EC 2.7.10.1; EC 2.7.11.1; Brassinosteroid LRR receptor kinase;Protein BRASSINOSTEROID INSENSITIVE 1; AtBRI1; EC 2.7.10.1; EC 2.7.11.1; Brassinosteroid LRR receptor kinase from Arabidopsis thaliana (35% identity, 17% coverage) (see paper)NP_195650 BRI1 (BRASSINOSTEROID INSENSITIVE 1); kinase/ protein binding / protein heterodimerization/ protein homod…	Receptor with a dual specificity kinase activity acting on both serine/threonine- and tyrosine-containing substrates. Regulates, in response to brassinosteroid binding, a signaling cascade involved in plant development, including expression of light- and stress-regulated genes, promotion of cell elongation, normal leaf and chloroplast senescence, and flowering. Binds brassinolide, and less effect…	Monomer or homodimer in the plasma membrane. Heterodimer with BAK1 in the endosomes. Interacts with SERK1 and TTL in a kinase-dependent manner. Component of the SERK1 signaling complex, composed of KAPP, CDC48A, GRF6 or GRF7, SERK1, SERK2, SERK3/BAK1 and BRI1. Interacts with CDG1 (PubMed:21855796). No interactions with PSKR1 or CNGC17 (PubMed:26071421). Interacts with BIK1 (PubMed:23818580). Inte…	Dwarf phenotype and aberrant leaf shape.	BRI1-Associated Receptor Kinase 1 Regulates Guard Cell ABA Signaling Mediated by Open Stomata 1 in Arabidopsis.	Molecular plant	2016	http://doi.org/10.1016/j.molp.2015.12.014	26724418	http://www.ncbi.nlm.nih.gov/pubmed/26724418	Stomatal	More	1255	250	19.92
Amtr	ATR_00051G00530	NP_001320016	Arabidopsis thaliana	33% identity	19% coverage	NA;Leucine-rich receptor-like protein kinase family protein from Arabidopsis thaliana (33% identity, 19% coverage)	NA	NA	NA	A plasma membrane receptor kinase, GHR1, mediates abscisic acid- and hydrogen peroxide-regulated stomatal movement in Arabidopsis.	The Plant cell	2012	http://www.ncbi.nlm.nih.gov/pmc/articles/PMC3406912	NA	NA	Stomatal	NA	1255	250	19.92
Amtr	ATR_00051G00530	AT3G25010	Arabidopsis thaliana	35% identity	21% coverage	NA;AtRLP41 (Receptor Like Protein 41); kinase/ protein binding (RefSeq) from Arabidopsis thaliana (35% identity, 21% coverage)	NA	NA	NA	TOPOISOMERASE 6B is involved in chromatin remodelling associated with control of carbon partitioning into secondary metabolites and cell walls, and epidermal morphogenesis in Arabidopsis	Journal of experimental botany	2014	http://www.ncbi.nlm.nih.gov/pmc/articles/PMC4112631	NA	NA	Stomatal	NA	1255	250	19.92
Amtr	ATR_00051G00530	NP_178125	Arabidopsis thaliana	28% identity	52% coverage	Protein TOO MANY MOUTHS; Receptor-like protein 17; AtRLP17;Protein TOO MANY MOUTHS; Receptor-like protein 17; AtRLP17 from Arabidopsis thaliana (28% identity, 52% coverage) (see paper)AT1G80080 TMM (TOO MANY MOUTHS); protein binding / receptor (RefSeq) from Arabidopsis thalianaNP_178125 Leucine-rich repeat (LRR) family protein from Arabidopsis thaliana;Protein TOO MANY MOUTHS; Receptor-like prote…	Promotes cell fate progression in stomatal development. In leaves, needed to correctly orient spacing divisions, to limit the number of asymmetric divisions in neighbor cells, and to promote the asymmetric (amplifying) divisions of meristemoids. In stems, promotes the conversion of meristemoids into guard mother cells (GMC). Modulates probably the activity of the ligand- receptor pairs EPF2-ERECT…	Heterodimer with ERCTA or ERL1, but no homodimerization. Interacts with EPFL2, EPF5 but not with EPF1.	Lack of stomata in stems. By contrast, leaves have excess stomata, with many in direct contact and producing clusters.	TOPOISOMERASE 6B is involved in chromatin remodelling associated with control of carbon partitioning into secondary metabolites and cell walls, and epidermal morphogenesis in Arabidopsis	Journal of experimental botany	2014	http://www.ncbi.nlm.nih.gov/pmc/articles/PMC4112631	NA	NA	Stomatal	More	1255	250	19.92
Amtr	ATR_00051G00530	NP_178125	Arabidopsis thaliana	28% identity	52% coverage	Protein TOO MANY MOUTHS; Receptor-like protein 17; AtRLP17;Protein TOO MANY MOUTHS; Receptor-like protein 17; AtRLP17 from Arabidopsis thaliana (28% identity, 52% coverage) (see paper)AT1G80080 TMM (TOO MANY MOUTHS); protein binding / receptor (RefSeq) from Arabidopsis thalianaNP_178125 Leucine-rich repeat (LRR) family protein from Arabidopsis thaliana;Protein TOO MANY MOUTHS; Receptor-like prote…	Promotes cell fate progression in stomatal development. In leaves, needed to correctly orient spacing divisions, to limit the number of asymmetric divisions in neighbor cells, and to promote the asymmetric (amplifying) divisions of meristemoids. In stems, promotes the conversion of meristemoids into guard mother cells (GMC). Modulates probably the activity of the ligand- receptor pairs EPF2-ERECT…	Heterodimer with ERCTA or ERL1, but no homodimerization. Interacts with EPFL2, EPF5 but not with EPF1.	Lack of stomata in stems. By contrast, leaves have excess stomata, with many in direct contact and producing clusters.	New insights into the evolution and structure of Colletotrichum plant-like subtilisins (CPLSs)	Communicative & integrative biology	2013	http://www.ncbi.nlm.nih.gov/pmc/articles/PMC3917961	NA	NA	Stomatal	More	1255	250	19.92
Amtr	ATR_00051G00530	NP_178125	Arabidopsis thaliana	28% identity	52% coverage	Protein TOO MANY MOUTHS; Receptor-like protein 17; AtRLP17;Protein TOO MANY MOUTHS; Receptor-like protein 17; AtRLP17 from Arabidopsis thaliana (28% identity, 52% coverage) (see paper)AT1G80080 TMM (TOO MANY MOUTHS); protein binding / receptor (RefSeq) from Arabidopsis thalianaNP_178125 Leucine-rich repeat (LRR) family protein from Arabidopsis thaliana;Protein TOO MANY MOUTHS; Receptor-like prote…	Promotes cell fate progression in stomatal development. In leaves, needed to correctly orient spacing divisions, to limit the number of asymmetric divisions in neighbor cells, and to promote the asymmetric (amplifying) divisions of meristemoids. In stems, promotes the conversion of meristemoids into guard mother cells (GMC). Modulates probably the activity of the ligand- receptor pairs EPF2-ERECT…	Heterodimer with ERCTA or ERL1, but no homodimerization. Interacts with EPFL2, EPF5 but not with EPF1.	Lack of stomata in stems. By contrast, leaves have excess stomata, with many in direct contact and producing clusters.	Stomatal development in Arabidopsis	The Arabidopsis book	2013	http://www.ncbi.nlm.nih.gov/pmc/articles/PMC3711358	NA	NA	Stomatal	More	1255	250	19.92
Amtr	ATR_00051G00530	NP_178125	Arabidopsis thaliana	28% identity	52% coverage	Protein TOO MANY MOUTHS; Receptor-like protein 17; AtRLP17;Protein TOO MANY MOUTHS; Receptor-like protein 17; AtRLP17 from Arabidopsis thaliana (28% identity, 52% coverage) (see paper)AT1G80080 TMM (TOO MANY MOUTHS); protein binding / receptor (RefSeq) from Arabidopsis thalianaNP_178125 Leucine-rich repeat (LRR) family protein from Arabidopsis thaliana;Protein TOO MANY MOUTHS; Receptor-like prote…	Promotes cell fate progression in stomatal development. In leaves, needed to correctly orient spacing divisions, to limit the number of asymmetric divisions in neighbor cells, and to promote the asymmetric (amplifying) divisions of meristemoids. In stems, promotes the conversion of meristemoids into guard mother cells (GMC). Modulates probably the activity of the ligand- receptor pairs EPF2-ERECT…	Heterodimer with ERCTA or ERL1, but no homodimerization. Interacts with EPFL2, EPF5 but not with EPF1.	Lack of stomata in stems. By contrast, leaves have excess stomata, with many in direct contact and producing clusters.	Organ-specific effects of brassinosteroids on stomatal production coordinate with the action of Too Many Mouths.	Journal of integrative plant biology	2015	http://doi.org/10.1111/jipb.12285	25234048	http://www.ncbi.nlm.nih.gov/pubmed/25234048	Stomatal	More	1255	250	19.92
Amtr	ATR_00051G00530	NP_178125	Arabidopsis thaliana	28% identity	52% coverage	Protein TOO MANY MOUTHS; Receptor-like protein 17; AtRLP17;Protein TOO MANY MOUTHS; Receptor-like protein 17; AtRLP17 from Arabidopsis thaliana (28% identity, 52% coverage) (see paper)AT1G80080 TMM (TOO MANY MOUTHS); protein binding / receptor (RefSeq) from Arabidopsis thalianaNP_178125 Leucine-rich repeat (LRR) family protein from Arabidopsis thaliana;Protein TOO MANY MOUTHS; Receptor-like prote…	Promotes cell fate progression in stomatal development. In leaves, needed to correctly orient spacing divisions, to limit the number of asymmetric divisions in neighbor cells, and to promote the asymmetric (amplifying) divisions of meristemoids. In stems, promotes the conversion of meristemoids into guard mother cells (GMC). Modulates probably the activity of the ligand- receptor pairs EPF2-ERECT…	Heterodimer with ERCTA or ERL1, but no homodimerization. Interacts with EPFL2, EPF5 but not with EPF1.	Lack of stomata in stems. By contrast, leaves have excess stomata, with many in direct contact and producing clusters.	Regional specification of stomatal production by the putative ligand CHALLAH.	Development (Cambridge, England)	2010	http://doi.org/10.1242/dev.040931	20056678	http://www.ncbi.nlm.nih.gov/pubmed/20056678	Stomatal	More	1255	250	19.92
Amtr	ATR_00051G00530	NP_194585	Arabidopsis thaliana	28% identity	55% coverage	NA;ROP-interactive CRIB motif-containing protein 7 from Arabidopsis thaliana (28% identity, 55% coverage)	NA	NA	NA	The ROP2-RIC7 pathway negatively regulates light-induced stomatal opening by inhibiting exocyst subunit Exo70B1 in Arabidopsis.	The New phytologist	2016	http://doi.org/10.1111/nph.13625	26451971	http://www.ncbi.nlm.nih.gov/pubmed/26451971	Stomatal	NA	1255	250	19.92
Amtr	ATR_00051G00530	AT1G34210	Arabidopsis thaliana	31% identity	27% coverage	Somatic embryogenesis receptor kinase 2; AtSERK2; EC 2.7.11.1; Somatic embryogenesis receptor-like kinase 2;Somatic embryogenesis receptor kinase 2; AtSERK2; EC 2.7.11.1; Somatic embryogenesis receptor-like kinase 2 from Arabidopsis thaliana (31% identity, 27% coverage) (see paper)NP_174683 somatic embryogenesis receptor-like kinase 2 from Arabidopsis thalianaAT1G34210 SERK2 (SOMATIC EMBRYOGENESI…	Serine/threonine-kinase involved in brassinosteroid- dependent and -independent signaling pathways. Acts redundantly with SERK1 as a control point for sporophytic development controlling male gametophyte production.	Homo- and heterodimer. Component of the SERK1 signaling complex, composed of KAPP, CDC48A, GRF6 or GRF7, SERK1, SERK2, SERK3/BAK1 and BRI1 (By similarity). Interacts with the EF-Tu receptor EFR and FLS2 in a specific ligand-induced manner.	No visible phenotype. Serk1 and serk2 double mutants are completely male sterile due to a failure in tapetum specification.	Common and unique elements of the ABA-regulated transcriptome of Arabidopsis guard cells	BMC genomics	2011	http://www.ncbi.nlm.nih.gov/pmc/articles/PMC3115880	NA	NA	Stomatal	More	1255	250	19.92
Amtr	ATR_00040G01970	XP_015611990	Oryza sativa Japonica Group	46% identity	13% coverage	NA;E3 ubiquitin-protein ligase At1g63170 isoform X1 from Oryza sativa Japonica Group (46% identity, 13% coverage)	NA	NA	NA	The RING Finger Ubiquitin E3 Ligase OsHTAS Enhances Heat Tolerance by Promoting H2O2-Induced Stomatal Closure in Rice.	Plant physiology	2016	http://www.ncbi.nlm.nih.gov/pmc/articles/PMC4704569	NA	NA	Stomatal	NA	250	250	100
Amtr	ATR_00032G01460	AT1G30290	Arabidopsis thaliana	23% identity	48% coverage	NA;hypothetical protein (RefSeq) from Arabidopsis thaliana (23% identity, 48% coverage)	NA	NA	NA	Boolean modeling of transcriptome data reveals novel modes of heterotrimeric G-protein action	Molecular systems biology	2010	http://www.ncbi.nlm.nih.gov/pmc/articles/PMC2913393	NA	NA	Stomatal	NA	1190	250	21.01
Amtr	ATR_00069G00470	AT2G31650	Arabidopsis thaliana	26% identity	17% coverage	Histone-lysine N-methyltransferase ATX1; EC 2.1.1.43; Protein SET DOMAIN GROUP 27; Trithorax-homolog protein 1; TRX-homolog protein 1;Histone-lysine N-methyltransferase ATX1; EC 2.1.1.43; Protein SET DOMAIN GROUP 27; Trithorax-homolog protein 1; TRX-homolog protein 1 from Arabidopsis thaliana (26% identity, 17% coverage) (see paper)NP_850170 homologue of trithorax from Arabidopsis thalianaAT2G316…	Histone methyltransferase. Methylates 'Lys-4' of histone H3. H3 'Lys-4' methylation represents a specific tag for epigenetic transcriptional activation. Required to maintain the active state of class A (AP1 and AP2), class B (PI and AP3) and class C (AG) floral homeotic genes at early stages of flower development. Regulates floral organ identity and flowering transition. Functions as a receptor f…	Interacts with PIP5 (PubMed:16585509). Interacts with WDR5A (PubMed:19567704).	NA	The Arabidopsis trithorax-like factor ATX1 functions in dehydration stress responses via ABA-dependent and ABA-independent pathways.	The Plant journal : for cell and molecular biology	2011	http://doi.org/10.1111/j.1365-313X.2011.04534.x	21309869	http://www.ncbi.nlm.nih.gov/pubmed/21309869	Stomatal	More	208	195	93.75
Amtr	ATR_00048G00080	AT1G48090	Arabidopsis thaliana	32% identity	65% coverage	NA;phosphoinositide binding (RefSeq) from Arabidopsis thaliana (32% identity, 65% coverage)	NA	NA	NA	Vascular gene expression: a hypothesis	Frontiers in plant science	2013	http://www.ncbi.nlm.nih.gov/pmc/articles/PMC3713349	NA	NA	Stomatal	NA	61	29	47.54
Amtr	ATR_00002G04890	AT4G29750	Arabidopsis thaliana	46% identity	68% coverage	NA;RNA binding (RefSeq) from Arabidopsis thaliana (46% identity, 68% coverage)	NA	NA	NA	Boolean modeling of transcriptome data reveals novel modes of heterotrimeric G-protein action	Molecular systems biology	2010	http://www.ncbi.nlm.nih.gov/pmc/articles/PMC2913393	NA	NA	Stomatal	NA	22	21	95.45
Amtr	ATR_00041G02670	AT1G22690	Arabidopsis thaliana	45% identity	82% coverage	NA;gibberellin-responsive protein, putative (RefSeq) from Arabidopsis thaliana (45% identity, 82% coverage)	NA	NA	NA	GOLDEN 2-LIKE transcription factors for chloroplast development affect ozone tolerance through the regulation of stomatal movement	Proceedings of the National Academy of Sciences of the United States of America	2016	http://www.ncbi.nlm.nih.gov/pmc/articles/PMC4839443	NA	NA	Stomatal	More	20	20	100
Amtr	ATR_00051G00700	AT2G26330	Arabidopsis thaliana	33% identity	26% coverage	LRR receptor-like serine/threonine-protein kinase ERECTA; EC 2.7.11.1; Protein QUANTITATIVE RESISTANCE TO PLECTOSPHAERELLA 1; Protein QUANTITATIVE RESISTANCE TO RALSTONIA SOLANACEARUM 1; Protein TRANSPIRATION EFFICIENCY 1;LRR receptor-like serine/threonine-protein kinase ERECTA; EC 2.7.11.1; Protein QUANTITATIVE RESISTANCE TO PLECTOSPHAERELLA 1; Protein QUANTITATIVE RESISTANCE TO RALSTONIA SOLANA…	Receptor kinase that, together with ERL1 and ERL2, regulates aerial architecture, including inflorescence (e.g. shoot apical meristem-originating organ shape, elongation of the internode and pedicels, and adaxial-abaxial polarity), and stomatal patterning (e.g. density and clustering), probably by tuning cell division and expansion. Redundantly involved with ERL1 in procambial development regulat…	Homodimer and heterodimer with ERL1. Interacts with EPF1, EPF2, EPFL4, EPFL5 and EPFL6.	In er-104 and er-105, small curly leaves and compact inflorescence with short thick siliques, increased canalization of rosette leaf number during long days.	Competitive binding of antagonistic peptides fine-tunes stomatal patterning.	Nature	2015	http://www.ncbi.nlm.nih.gov/pmc/articles/PMC4532310	NA	NA	Stomatal	More	1029	250	24.3
Amtr	ATR_00051G00700	AT1G75640	Arabidopsis thaliana	33% identity	22% coverage	NA;Leucine-rich receptor-like protein kinase family protein from Arabidopsis thaliana (33% identity, 22% coverage)AT1G75640 leucine-rich repeat family protein / protein kinase family protein (RefSeq) from Arabidopsis thaliana;Leucine-rich receptor-like protein kinase family protein from Arabidopsis thaliana (33% identity, 22% coverage)AT1G75640 leucine-rich repeat family protein / protein kinase …	NA	NA	NA	The Arabidopsis leucine-rich repeat receptor-like kinase MUSTACHES enforces stomatal bilateral symmetry in Arabidopsis.	The Plant journal : for cell and molecular biology	2015	http://doi.org/10.1111/tpj.12757	25594156	http://www.ncbi.nlm.nih.gov/pubmed/25594156	Stomatal	NA	1029	250	24.3
Amtr	ATR_00051G00700	AT5G46330	Arabidopsis thaliana	32% identity	26% coverage	LRR receptor-like serine/threonine-protein kinase FLS2; EC 2.7.11.1; Protein FLAGELLIN-SENSING 2; Protein FLAGELLIN-SENSITIVE 2;LRR receptor-like serine/threonine-protein kinase FLS2; EC 2.7.11.1; Protein FLAGELLIN-SENSING 2; Protein FLAGELLIN-SENSITIVE 2 from Arabidopsis thaliana (32% identity, 26% coverage)NP_199445 Leucine-rich receptor-like protein kinase family protein from Arabidopsis thali…	Constitutes the pattern-recognition receptor (PPR) that determines the specific perception of flagellin (flg22), a potent elicitor of the defense response to pathogen-associated molecular patterns (PAMPs). Flagellin-binding to the receptor is the first step to initiate the innate immune MAP kinase signaling cascade (MEKK1, MKK4/MKK5 and MPK3/MPK6), resulting in enhanced resistance against pathoge…	Heterodimer with BAK1 (PubMed:24114786). Interacts with KAPP. Interacts with BAK1. Does not form homodimer. Interacts with SERK3/BAK1, SERK4/BKK1, SERK1 and SERK2 in a specific ligand- induced manner. Interacts with P.syringae AvrPto1, AvrPtoB and (via the kinase and cytoplasmic domains) hopD2. Component of large complexes containing, at least, FLS2 and ACD6 in endoplasmic reticulum and plasma me…	NA	The FLS2-associated kinase BIK1 directly phosphorylates the NADPH oxidase RbohD to control plant immunity.	Cell host & microbe	2014	http://doi.org/10.1016/j.chom.2014.02.009	24629339	http://www.ncbi.nlm.nih.gov/pubmed/24629339	Stomatal	More	1029	250	24.3
Amtr	ATR_00051G00700	AT5G07180	Arabidopsis thaliana	29% identity	37% coverage	LRR receptor-like serine/threonine-protein kinase ERL2; EC 2.7.11.1; Protein ERECTA-like kinase 2;LRR receptor-like serine/threonine-protein kinase ERL2; EC 2.7.11.1; Protein ERECTA-like kinase 2 from Arabidopsis thaliana (29% identity, 37% coverage)NP_196335 ERECTA-like 2 from Arabidopsis thalianaAT5G07180 ERL2 (ERECTA-LIKE 2); kinase (RefSeq) from Arabidopsis thaliana;LRR receptor-like serine/t…	Receptor kinase that regulates inflorescence architecture and organ shape as well as stomatal patterning, including density and clustering, together with ERL1 and ER.	NA	NA	Stomatal patterning and differentiation by synergistic interactions of receptor kinases.	Science (New York, N.Y.)	2005	http://doi.org/10.1126/science.1109710	16002616	http://www.ncbi.nlm.nih.gov/pubmed/16002616	Stomatal	NA	1029	250	24.3
Amtr	ATR_00051G00700	AT5G62230	Arabidopsis thaliana	29% identity	38% coverage	LRR receptor-like serine/threonine-protein kinase ERL1; EC 2.7.11.1; Protein ERECTA-like kinase 1;LRR receptor-like serine/threonine-protein kinase ERL1; EC 2.7.11.1; Protein ERECTA-like kinase 1 from Arabidopsis thaliana (29% identity, 38% coverage) (see paper)AT5G62230 ERL1 (ERECTA-LIKE 1); kinase (RefSeq) from Arabidopsis thaliana	Receptor kinase that regulates inflorescence architecture and organ shape as well as stomatal patterning, including density and clustering, together with ER and ERL2. Redundantly involved with ER in procambial development regulation. Forms a functional ligand-receptor pair with EPF1 (AC Q8S8I4) (PubMed:22241782).	Homodimer and heterodimer with ERECTA. Interacts with EPF1 and EPF2.	NA	New insights into the evolution and structure of Colletotrichum plant-like subtilisins (CPLSs)	Communicative & integrative biology	2013	http://www.ncbi.nlm.nih.gov/pmc/articles/PMC3917961	NA	NA	Stomatal	More	1029	250	24.3
Amtr	ATR_00051G00700	NP_001190595	Arabidopsis thaliana	29% identity	40% coverage	NA;ERECTA-like 1 from Arabidopsis thaliana (29% identity, 40% coverage)	NA	NA	NA	Stomatal patterning and differentiation by synergistic interactions of receptor kinases.	Science (New York, N.Y.)	2005	http://doi.org/10.1126/science.1109710	16002616	http://www.ncbi.nlm.nih.gov/pubmed/16002616	Stomatal	NA	1029	250	24.3
Amtr	ATR_00051G00700	NP_001320016	Arabidopsis thaliana	32% identity	27% coverage	NA;Leucine-rich receptor-like protein kinase family protein from Arabidopsis thaliana (32% identity, 27% coverage)	NA	NA	NA	A plasma membrane receptor kinase, GHR1, mediates abscisic acid- and hydrogen peroxide-regulated stomatal movement in Arabidopsis.	The Plant cell	2012	http://www.ncbi.nlm.nih.gov/pmc/articles/PMC3406912	NA	NA	Stomatal	NA	1029	250	24.3
Amtr	ATR_00051G00700	AT3G47570	Arabidopsis thaliana	33% identity	27% coverage	NA;leucine-rich repeat transmembrane protein kinase, putative (RefSeq) from Arabidopsis thaliana (33% identity, 27% coverage)	NA	NA	NA	Vascular gene expression: a hypothesis	Frontiers in plant science	2013	http://www.ncbi.nlm.nih.gov/pmc/articles/PMC3713349	NA	NA	Stomatal	More	1029	250	24.3
Amtr	ATR_00051G00700	NP_178125	Arabidopsis thaliana	30% identity	50% coverage	Protein TOO MANY MOUTHS; Receptor-like protein 17; AtRLP17;Protein TOO MANY MOUTHS; Receptor-like protein 17; AtRLP17 from Arabidopsis thaliana (30% identity, 50% coverage) (see paper)AT1G80080 TMM (TOO MANY MOUTHS); protein binding / receptor (RefSeq) from Arabidopsis thalianaNP_178125 Leucine-rich repeat (LRR) family protein from Arabidopsis thaliana;Protein TOO MANY MOUTHS; Receptor-like prote…	Promotes cell fate progression in stomatal development. In leaves, needed to correctly orient spacing divisions, to limit the number of asymmetric divisions in neighbor cells, and to promote the asymmetric (amplifying) divisions of meristemoids. In stems, promotes the conversion of meristemoids into guard mother cells (GMC). Modulates probably the activity of the ligand- receptor pairs EPF2-ERECT…	Heterodimer with ERCTA or ERL1, but no homodimerization. Interacts with EPFL2, EPF5 but not with EPF1.	Lack of stomata in stems. By contrast, leaves have excess stomata, with many in direct contact and producing clusters.	TOPOISOMERASE 6B is involved in chromatin remodelling associated with control of carbon partitioning into secondary metabolites and cell walls, and epidermal morphogenesis in Arabidopsis	Journal of experimental botany	2014	http://www.ncbi.nlm.nih.gov/pmc/articles/PMC4112631	NA	NA	Stomatal	More	1029	250	24.3
Amtr	ATR_00051G00700	NP_178125	Arabidopsis thaliana	30% identity	50% coverage	Protein TOO MANY MOUTHS; Receptor-like protein 17; AtRLP17;Protein TOO MANY MOUTHS; Receptor-like protein 17; AtRLP17 from Arabidopsis thaliana (30% identity, 50% coverage) (see paper)AT1G80080 TMM (TOO MANY MOUTHS); protein binding / receptor (RefSeq) from Arabidopsis thalianaNP_178125 Leucine-rich repeat (LRR) family protein from Arabidopsis thaliana;Protein TOO MANY MOUTHS; Receptor-like prote…	Promotes cell fate progression in stomatal development. In leaves, needed to correctly orient spacing divisions, to limit the number of asymmetric divisions in neighbor cells, and to promote the asymmetric (amplifying) divisions of meristemoids. In stems, promotes the conversion of meristemoids into guard mother cells (GMC). Modulates probably the activity of the ligand- receptor pairs EPF2-ERECT…	Heterodimer with ERCTA or ERL1, but no homodimerization. Interacts with EPFL2, EPF5 but not with EPF1.	Lack of stomata in stems. By contrast, leaves have excess stomata, with many in direct contact and producing clusters.	New insights into the evolution and structure of Colletotrichum plant-like subtilisins (CPLSs)	Communicative & integrative biology	2013	http://www.ncbi.nlm.nih.gov/pmc/articles/PMC3917961	NA	NA	Stomatal	More	1029	250	24.3
Amtr	ATR_00051G00700	NP_178125	Arabidopsis thaliana	30% identity	50% coverage	Protein TOO MANY MOUTHS; Receptor-like protein 17; AtRLP17;Protein TOO MANY MOUTHS; Receptor-like protein 17; AtRLP17 from Arabidopsis thaliana (30% identity, 50% coverage) (see paper)AT1G80080 TMM (TOO MANY MOUTHS); protein binding / receptor (RefSeq) from Arabidopsis thalianaNP_178125 Leucine-rich repeat (LRR) family protein from Arabidopsis thaliana;Protein TOO MANY MOUTHS; Receptor-like prote…	Promotes cell fate progression in stomatal development. In leaves, needed to correctly orient spacing divisions, to limit the number of asymmetric divisions in neighbor cells, and to promote the asymmetric (amplifying) divisions of meristemoids. In stems, promotes the conversion of meristemoids into guard mother cells (GMC). Modulates probably the activity of the ligand- receptor pairs EPF2-ERECT…	Heterodimer with ERCTA or ERL1, but no homodimerization. Interacts with EPFL2, EPF5 but not with EPF1.	Lack of stomata in stems. By contrast, leaves have excess stomata, with many in direct contact and producing clusters.	Stomatal development in Arabidopsis	The Arabidopsis book	2013	http://www.ncbi.nlm.nih.gov/pmc/articles/PMC3711358	NA	NA	Stomatal	More	1029	250	24.3
Amtr	ATR_00051G00700	NP_178125	Arabidopsis thaliana	30% identity	50% coverage	Protein TOO MANY MOUTHS; Receptor-like protein 17; AtRLP17;Protein TOO MANY MOUTHS; Receptor-like protein 17; AtRLP17 from Arabidopsis thaliana (30% identity, 50% coverage) (see paper)AT1G80080 TMM (TOO MANY MOUTHS); protein binding / receptor (RefSeq) from Arabidopsis thalianaNP_178125 Leucine-rich repeat (LRR) family protein from Arabidopsis thaliana;Protein TOO MANY MOUTHS; Receptor-like prote…	Promotes cell fate progression in stomatal development. In leaves, needed to correctly orient spacing divisions, to limit the number of asymmetric divisions in neighbor cells, and to promote the asymmetric (amplifying) divisions of meristemoids. In stems, promotes the conversion of meristemoids into guard mother cells (GMC). Modulates probably the activity of the ligand- receptor pairs EPF2-ERECT…	Heterodimer with ERCTA or ERL1, but no homodimerization. Interacts with EPFL2, EPF5 but not with EPF1.	Lack of stomata in stems. By contrast, leaves have excess stomata, with many in direct contact and producing clusters.	Organ-specific effects of brassinosteroids on stomatal production coordinate with the action of Too Many Mouths.	Journal of integrative plant biology	2015	http://doi.org/10.1111/jipb.12285	25234048	http://www.ncbi.nlm.nih.gov/pubmed/25234048	Stomatal	More	1029	250	24.3
Amtr	ATR_00051G00700	NP_178125	Arabidopsis thaliana	30% identity	50% coverage	Protein TOO MANY MOUTHS; Receptor-like protein 17; AtRLP17;Protein TOO MANY MOUTHS; Receptor-like protein 17; AtRLP17 from Arabidopsis thaliana (30% identity, 50% coverage) (see paper)AT1G80080 TMM (TOO MANY MOUTHS); protein binding / receptor (RefSeq) from Arabidopsis thalianaNP_178125 Leucine-rich repeat (LRR) family protein from Arabidopsis thaliana;Protein TOO MANY MOUTHS; Receptor-like prote…	Promotes cell fate progression in stomatal development. In leaves, needed to correctly orient spacing divisions, to limit the number of asymmetric divisions in neighbor cells, and to promote the asymmetric (amplifying) divisions of meristemoids. In stems, promotes the conversion of meristemoids into guard mother cells (GMC). Modulates probably the activity of the ligand- receptor pairs EPF2-ERECT…	Heterodimer with ERCTA or ERL1, but no homodimerization. Interacts with EPFL2, EPF5 but not with EPF1.	Lack of stomata in stems. By contrast, leaves have excess stomata, with many in direct contact and producing clusters.	Regional specification of stomatal production by the putative ligand CHALLAH.	Development (Cambridge, England)	2010	http://doi.org/10.1242/dev.040931	20056678	http://www.ncbi.nlm.nih.gov/pubmed/20056678	Stomatal	More	1029	250	24.3
Amtr	ATR_00051G00700	AT4G39400, NP_195650	Arabidopsis thaliana	35% identity	21% coverage	Protein BRASSINOSTEROID INSENSITIVE 1; AtBRI1; EC 2.7.10.1; EC 2.7.11.1; Brassinosteroid LRR receptor kinase;Protein BRASSINOSTEROID INSENSITIVE 1; AtBRI1; EC 2.7.10.1; EC 2.7.11.1; Brassinosteroid LRR receptor kinase from Arabidopsis thaliana (35% identity, 21% coverage) (see paper)NP_195650 BRI1 (BRASSINOSTEROID INSENSITIVE 1); kinase/ protein binding / protein heterodimerization/ protein homod…	Receptor with a dual specificity kinase activity acting on both serine/threonine- and tyrosine-containing substrates. Regulates, in response to brassinosteroid binding, a signaling cascade involved in plant development, including expression of light- and stress-regulated genes, promotion of cell elongation, normal leaf and chloroplast senescence, and flowering. Binds brassinolide, and less effect…	Monomer or homodimer in the plasma membrane. Heterodimer with BAK1 in the endosomes. Interacts with SERK1 and TTL in a kinase-dependent manner. Component of the SERK1 signaling complex, composed of KAPP, CDC48A, GRF6 or GRF7, SERK1, SERK2, SERK3/BAK1 and BRI1. Interacts with CDG1 (PubMed:21855796). No interactions with PSKR1 or CNGC17 (PubMed:26071421). Interacts with BIK1 (PubMed:23818580). Inte…	Dwarf phenotype and aberrant leaf shape.	BRI1-Associated Receptor Kinase 1 Regulates Guard Cell ABA Signaling Mediated by Open Stomata 1 in Arabidopsis.	Molecular plant	2016	http://doi.org/10.1016/j.molp.2015.12.014	26724418	http://www.ncbi.nlm.nih.gov/pubmed/26724418	Stomatal	More	1029	250	24.3
Amtr	ATR_00051G00700	AT3G25010	Arabidopsis thaliana	31% identity	29% coverage	NA;AtRLP41 (Receptor Like Protein 41); kinase/ protein binding (RefSeq) from Arabidopsis thaliana (31% identity, 29% coverage)	NA	NA	NA	TOPOISOMERASE 6B is involved in chromatin remodelling associated with control of carbon partitioning into secondary metabolites and cell walls, and epidermal morphogenesis in Arabidopsis	Journal of experimental botany	2014	http://www.ncbi.nlm.nih.gov/pmc/articles/PMC4112631	NA	NA	Stomatal	NA	1029	250	24.3
Amtr	ATR_00051G00700	AT1G34210	Arabidopsis thaliana	39% identity	24% coverage	Somatic embryogenesis receptor kinase 2; AtSERK2; EC 2.7.11.1; Somatic embryogenesis receptor-like kinase 2;Somatic embryogenesis receptor kinase 2; AtSERK2; EC 2.7.11.1; Somatic embryogenesis receptor-like kinase 2 from Arabidopsis thaliana (39% identity, 24% coverage) (see paper)NP_174683 somatic embryogenesis receptor-like kinase 2 from Arabidopsis thalianaAT1G34210 SERK2 (SOMATIC EMBRYOGENESI…	Serine/threonine-kinase involved in brassinosteroid- dependent and -independent signaling pathways. Acts redundantly with SERK1 as a control point for sporophytic development controlling male gametophyte production.	Homo- and heterodimer. Component of the SERK1 signaling complex, composed of KAPP, CDC48A, GRF6 or GRF7, SERK1, SERK2, SERK3/BAK1 and BRI1 (By similarity). Interacts with the EF-Tu receptor EFR and FLS2 in a specific ligand-induced manner.	No visible phenotype. Serk1 and serk2 double mutants are completely male sterile due to a failure in tapetum specification.	Common and unique elements of the ABA-regulated transcriptome of Arabidopsis guard cells	BMC genomics	2011	http://www.ncbi.nlm.nih.gov/pmc/articles/PMC3115880	NA	NA	Stomatal	More	1029	250	24.3
Amtr	ATR_00061G00270	AT3G20015	Arabidopsis thaliana	34% identity	93% coverage	Protein ASPARTIC PROTEASE IN GUARD CELL 2; AtASPG2; EC 3.4.23.-;Protein ASPARTIC PROTEASE IN GUARD CELL 2; AtASPG2; EC 3.4.23.- from Arabidopsis thaliana (34% identity, 93% coverage) (see paper)AT3G20015 aspartic-type endopeptidase (RefSeq) from Arabidopsis thaliana	Aspartic protease that may be involved in drought avoidance through abscisic acid signaling.	NA	No effect on stomatal closure.	Overexpression of the aspartic protease ASPG1 gene confers drought avoidance in Arabidopsis	Journal of experimental botany	2012	http://www.ncbi.nlm.nih.gov/pmc/articles/PMC3346222	NA	NA	Stomatal	NA	104	104	100
Amtr	ATR_00061G00270	NP_188478	Arabidopsis thaliana	34% identity	76% coverage	Protein ASPARTIC PROTEASE IN GUARD CELL 1; AtASPG1; EC 3.4.23.-;Protein ASPARTIC PROTEASE IN GUARD CELL 1; AtASPG1; EC 3.4.23.- from Arabidopsis thaliana (34% identity, 76% coverage) (see paper)AT3G18490 aspartyl protease family protein (RefSeq) from Arabidopsis thalianaNP_188478 Eukaryotic aspartyl protease family protein from Arabidopsis thaliana;Protein ASPARTIC PROTEASE IN GUARD CELL 1; AtASP…	Aspartic protease involved in drought avoidance through abscisic acid signaling.	NA	No effect on stomatal closure.	Characterization of the cork oak transcriptome dynamics during acorn development	BMC plant biology	2015	http://www.ncbi.nlm.nih.gov/pmc/articles/PMC4479327	NA	NA	Stomatal	NA	104	104	100
Amtr	ATR_00153G00190	AT1G30290	Arabidopsis thaliana	25% identity	35% coverage	NA;hypothetical protein (RefSeq) from Arabidopsis thaliana (25% identity, 35% coverage)	NA	NA	NA	Boolean modeling of transcriptome data reveals novel modes of heterotrimeric G-protein action	Molecular systems biology	2010	http://www.ncbi.nlm.nih.gov/pmc/articles/PMC2913393	NA	NA	Stomatal	NA	21	19	90.48
Amtr	ATR_00099G00590	AT5G55990	Arabidopsis thaliana	92% identity	61% coverage	Calcineurin B-like protein 2; SOS3-like calcium-binding protein 1;Calcineurin B-like protein 2; SOS3-like calcium-binding protein 1 from Arabidopsis thaliana (92% identity, 61% coverage)NP_001332655 calcineurin B-like protein 2 from Arabidopsis thalianaAT5G55990 CBL2 (CALCINEURIN B-LIKE 2); calcium ion binding (RefSeq) from Arabidopsis thaliana;Calcineurin B-like protein 2; SOS3-like calcium-bind…	Acts as a calcium sensor. CBL proteins interact with CIPK serine-threonine protein kinases. Binding of a CBL protein to the regulatory NAF domain of a CIPK protein lead to the activation of the kinase in a calcium-dependent manner. Binds four calcium ions per subunit. Mediates the activation of AKT1 by CIPK proteins (CIPK6, CIPK16, and CIPK23) in response to low potassium conditions and in the co…	Homodimer (By similarity). Part of a K(+)-channel calcium-sensing kinase/phosphatase complex composed by a calcium sensor CBL (CBL1, CBL2, CBL3 or CBL9), a kinase CIPK (CIPK6, CIPK16 or CIPK23), a phosphatase PP2C (AIP1) and a K(+)-channel (AKT1). Interacts with PP2CA, CIPK1, CIPK2, CIPK4, CIPK6, CIPK7, CIPK9, CIPK11, CIPK12, CIPK13, CIPK14/SR1, CIPK16, CIPK23, and CIPK24.	No visible phenotype when grown under normal conditions; due to partial redundancy with CLB3. Chlorotic symptoms under low-K(+) stress. Clb2 and cbl3 double mutants show stunted growth, reduced fertility and necrotic lesions at leaf tips. They have also a reduced vacuolar H(+)-ATPase activity, are hypersensitive to excessive metal ions and are more tolerant to low-K(+) conditions.	Common and unique elements of the ABA-regulated transcriptome of Arabidopsis guard cells	BMC genomics	2011	http://www.ncbi.nlm.nih.gov/pmc/articles/PMC3115880	NA	NA	Stomatal	NA	257	250	97.28
Amtr	ATR_00099G00590	AT4G17615	Arabidopsis thaliana	64% identity	58% coverage	Calcineurin B-like protein 1; SOS3-like calcium-binding protein 5;Calcineurin B-like protein 1; SOS3-like calcium-binding protein 5 from Arabidopsis thaliana (64% identity, 58% coverage)NP_567533 calcineurin B-like protein 1 from Arabidopsis thalianaAT4G17615 CBL1 (CALCINEURIN B-LIKE PROTEIN 1); calcium ion binding (RefSeq) from Arabidopsis thaliana;Calcineurin B-like protein 1; SOS3-like calcium…	Acts as a calcium sensor involved in the signaling pathway during growth and development and in response to abiotic stresses. May function as a positive regulator of salt and drought responses and as a negative regulator of cold response. Contributes to the regulation of early stress-related CBF/DREB transcription factors. CBL proteins interact with CIPK serine- threonine protein kinases. Binding…	Homodimer (By similarity). Part of a K(+)-channel calcium-sensing kinase/phosphatase complex composed by a calcium sensor CBL (CBL1, CBL2, CBL3 or CBL9), a kinase CIPK (CIPK6, CIPK16 or CIPK23), a phosphatase PP2C (AIP1) and a K(+)-channel (AKT1). Interacts with PP2CA, CIPK1, CIPK6, CIPK7, CIPK8, CIPK11, CIPK15/PKS3, CIPK16, CIPK17, CIPK18, CIPK23, CIPK24 and CIPK26. Binds to PI4KB1 and to KINB1.	No visible phenotypes when grown under normal conditions, but increased sensitivity to low temperature. Hypersensitivity to paclobutrazol and to drought, glucose and salt stresses.	Two calcineurin B-like calcium sensors, interacting with protein kinase CIPK23, regulate leaf transpiration and root potassium uptake in Arabidopsis.	The Plant journal : for cell and molecular biology	2007	http://doi.org/10.1111/j.1365-313X.2007.03236.x	17922773	http://www.ncbi.nlm.nih.gov/pubmed/17922773	Stomatal	More	257	250	97.28
Amtr	ATR_00099G00590	NP_199521	Arabidopsis thaliana	63% identity	58% coverage	Calcineurin B-like protein 9;Calcineurin B-like protein 9 from Arabidopsis thaliana (63% identity, 58% coverage) (see paper)AT5G47100 CBL9; calcium ion binding (RefSeq) from Arabidopsis thalianaNP_199521 calcineurin B-like protein 9 from Arabidopsis thaliana;Calcineurin B-like protein 9 from Arabidopsis thaliana (63% identity, 58% coverage) (see paper)AT5G47100 CBL9; calcium ion binding (RefSeq) …	Acts as a calcium sensor involved in abscisic acid (ABA) signaling and stress-induced ABA biosynthesis pathways. Contributes to the regulation of early stress-related CBF/DREB transcription factors. CBL proteins interact with CIPK serine- threonine protein kinases. Binding of a CBL protein to the regulatory NAF domain of a CIPK protein lead to the activation of the kinase in a calcium-dependent m…	Homodimer (By similarity). Part of a K(+)-channel calcium-sensing kinase/phosphatase complex composed by a calcium sensor CBL (CBL1, CBL2, CBL3 or CBL9), a kinase CIPK (CIPK6, CIPK16 or CIPK23), a phosphatase PP2C (AIP1) and a K(+)-channel (AKT1). Interacts with CIPK1, CIPK3, CIPK6, CIPK8, CIPK16, CIPK18, CIPK21, CIPK23, CIPK24 and CIPK26.	Hypersensitivity to abscisic acid in the early developmental stages.	Two calcineurin B-like calcium sensors, interacting with protein kinase CIPK23, regulate leaf transpiration and root potassium uptake in Arabidopsis.	The Plant journal : for cell and molecular biology	2007	http://doi.org/10.1111/j.1365-313X.2007.03236.x	17922773	http://www.ncbi.nlm.nih.gov/pubmed/17922773	Stomatal	NA	257	250	97.28
Amtr	ATR_00099G00590	AT4G23650	Arabidopsis thaliana	28% identity	33% coverage	Calcium-dependent protein kinase 3; EC 2.7.11.1; Calcium-dependent protein kinase isoform CDPK6; AtCDPK6;Calcium-dependent protein kinase 3; EC 2.7.11.1; Calcium-dependent protein kinase isoform CDPK6; AtCDPK6 from Arabidopsis thaliana (28% identity, 33% coverage) (see paper)NP_194096 calcium-dependent protein kinase 6 from Arabidopsis thalianaAT4G23650 CDPK6 (CALCIUM-DEPENDENT PROTEIN KINASE 6);…	May play a role in signal transduction pathways that involve calcium as a second messenger. Functions in abscisic acid (ABA) regulation of guard cell S-type anion-and Ca(2+)-permeable channels and stomatal closure.	NA	NA	CDPKs CPK6 and CPK3 function in ABA regulation of guard cell S-type anion- and Ca(2+)-permeable channels and stomatal closure.	PLoS biology	2006	http://www.ncbi.nlm.nih.gov/pmc/articles/PMC1592316	NA	NA	Stomatal	More	257	250	97.28
Amtr	ATR_00099G00590	AT4G23650	Arabidopsis thaliana	28% identity	33% coverage	Calcium-dependent protein kinase 3; EC 2.7.11.1; Calcium-dependent protein kinase isoform CDPK6; AtCDPK6;Calcium-dependent protein kinase 3; EC 2.7.11.1; Calcium-dependent protein kinase isoform CDPK6; AtCDPK6 from Arabidopsis thaliana (28% identity, 33% coverage) (see paper)NP_194096 calcium-dependent protein kinase 6 from Arabidopsis thalianaAT4G23650 CDPK6 (CALCIUM-DEPENDENT PROTEIN KINASE 6);…	May play a role in signal transduction pathways that involve calcium as a second messenger. Functions in abscisic acid (ABA) regulation of guard cell S-type anion-and Ca(2+)-permeable channels and stomatal closure.	NA	NA	The glycolytic enzyme, phosphoglycerate mutase, has critical roles in stomatal movement, vegetative growth, and pollen production in Arabidopsis thaliana	Journal of experimental botany	2011	http://www.ncbi.nlm.nih.gov/pmc/articles/PMC3193020	NA	NA	Stomatal	More	257	250	97.28
Amtr	ATR_00099G00590	AT5G19450	Arabidopsis thaliana	24% identity	32% coverage	Calcium-dependent protein kinase 8; EC 2.7.11.1; Calcium-dependent protein kinase isoform CDPK19; AtCDPK19;Calcium-dependent protein kinase 8; EC 2.7.11.1; Calcium-dependent protein kinase isoform CDPK19; AtCDPK19 from Arabidopsis thaliana (24% identity, 32% coverage)NP_850853 calcium-dependent protein kinase 19 from Arabidopsis thalianaAT5G19450 CDPK19 (CALCIUM-DEPENDENT PROTEIN KINASE 19); ATP …	May play a role in signal transduction pathways that involve calcium as a second messenger	NA	NA	Arabidopsis CALCIUM-DEPENDENT PROTEIN KINASE8 and CATALASE3 Function in Abscisic Acid-Mediated Signaling and H2O2 Homeostasis in Stomatal Guard Cells under Drought Stress.	The Plant cell	2015	http://www.ncbi.nlm.nih.gov/pmc/articles/PMC4456645	NA	NA	Stomatal	NA	257	250	97.28
Amtr	ATR_00099G00590	AT5G19450	Arabidopsis thaliana	24% identity	32% coverage	Calcium-dependent protein kinase 8; EC 2.7.11.1; Calcium-dependent protein kinase isoform CDPK19; AtCDPK19;Calcium-dependent protein kinase 8; EC 2.7.11.1; Calcium-dependent protein kinase isoform CDPK19; AtCDPK19 from Arabidopsis thaliana (24% identity, 32% coverage)NP_850853 calcium-dependent protein kinase 19 from Arabidopsis thalianaAT5G19450 CDPK19 (CALCIUM-DEPENDENT PROTEIN KINASE 19); ATP …	May play a role in signal transduction pathways that involve calcium as a second messenger	NA	NA	Transcriptome Analysis of Chilling-Imbibed Embryo Revealed Membrane Recovery Related Genes in Maize	Frontiers in plant science	2016	http://www.ncbi.nlm.nih.gov/pmc/articles/PMC5209358	NA	NA	Stomatal	NA	257	250	97.28
Amtr	ATR_00036G01760	NP_201470	Arabidopsis thaliana	40% identity	36% coverage	UDP-glycosyltransferase 72E2; EC 2.4.1.-; Hydroxycinnamate 4-beta-glucosyltransferase; EC 2.4.1.126;UDP-glycosyltransferase 72E2; EC 2.4.1.-; Hydroxycinnamate 4-beta-glucosyltransferase; EC 2.4.1.126 from Arabidopsis thaliana (40% identity, 36% coverage)AT5G66690 UGT72E2; UDP-glycosyltransferase/ coniferyl-alcohol glucosyltransferase/ transferase, transferring glycosyl groups (RefSeq) from Arabid…	Involved in the O-glucosylation of monolignols (alcohol monomers of lignin). Glucosylates conyferyl and sinapyl alcohols to coniferyl alcohol 4-O-glucoside and sinapyl alcohol 4-O- glucoside, respectively. Glucosylates conyferyl and sinapyl aldehydes. Possesses low activity with sinapate and ferulate as substrates.	NA	NA	Common and unique elements of the ABA-regulated transcriptome of Arabidopsis guard cells	BMC genomics	2011	http://www.ncbi.nlm.nih.gov/pmc/articles/PMC3115880	NA	NA	Stomatal	More	285	250	87.72
Amtr	ATR_00041G00650	AT1G15440	Arabidopsis thaliana	25% identity	25% coverage	NA;transducin family protein / WD-40 repeat family protein (RefSeq) from Arabidopsis thaliana (25% identity, 25% coverage)	NA	NA	NA	A comparative study of the Arabidopsis thaliana guard-cell transcriptome and its modulation by sucrose	PloS one	2012	http://www.ncbi.nlm.nih.gov/pmc/articles/PMC3504121	NA	NA	Stomatal	NA	645	250	38.76
Amtr	ATR_00118G00030	AT1G04110	Arabidopsis thaliana	48% identity	20% coverage	Subtilisin-like protease SBT1.2; EC 3.4.21.-; Cucumisin-like serine protease SDD1; Protein STOMATAL DENSITY AND DISTRIBUTION 1; Subtilase subfamily 1 member 2; AtSBT1.2; Subtilisin-like protease SDD1;Subtilisin-like protease SBT1.2; EC 3.4.21.-; Cucumisin-like serine protease SDD1; Protein STOMATAL DENSITY AND DISTRIBUTION 1; Subtilase subfamily 1 member 2; AtSBT1.2; Subtilisin-like protease SDD1…	Serine protease involved in the negative regulation of stomatal density and distribution. Not active on EPFL6 (AC Q1PEY6) (PubMed:20056678). Positive regulator of water use efficiency (WUE).	NA	Increased stomatal density and formation of clustered stomata by enhanced stomatal development initiation and extension of stomatal cell lineages. No major impact on photosynthesis, except 30% higher CO2 assimilation rates in low- light-adapted plants exposed to high light intensities.	Regulation of stomatal density by the GTL1 transcription factor for improving water use efficiency.	Plant signaling & behavior	2011	http://www.ncbi.nlm.nih.gov/pmc/articles/PMC3257799	NA	NA	Stomatal	NA	130	129	99.23
Amtr	ATR_00118G00030	AT1G04110	Arabidopsis thaliana	48% identity	20% coverage	Subtilisin-like protease SBT1.2; EC 3.4.21.-; Cucumisin-like serine protease SDD1; Protein STOMATAL DENSITY AND DISTRIBUTION 1; Subtilase subfamily 1 member 2; AtSBT1.2; Subtilisin-like protease SDD1;Subtilisin-like protease SBT1.2; EC 3.4.21.-; Cucumisin-like serine protease SDD1; Protein STOMATAL DENSITY AND DISTRIBUTION 1; Subtilase subfamily 1 member 2; AtSBT1.2; Subtilisin-like protease SDD1…	Serine protease involved in the negative regulation of stomatal density and distribution. Not active on EPFL6 (AC Q1PEY6) (PubMed:20056678). Positive regulator of water use efficiency (WUE).	NA	Increased stomatal density and formation of clustered stomata by enhanced stomatal development initiation and extension of stomatal cell lineages. No major impact on photosynthesis, except 30% higher CO2 assimilation rates in low- light-adapted plants exposed to high light intensities.	Stomatal development in Arabidopsis	The Arabidopsis book	2013	http://www.ncbi.nlm.nih.gov/pmc/articles/PMC3711358	NA	NA	Stomatal	NA	130	129	99.23
Amtr	ATR_00118G00030	AT1G20160	Arabidopsis thaliana	42% identity	22% coverage	CO(2)-response secreted protease; Subtilisin-like serine protease; AtSBT5.2; Tripeptidyl-peptidase II; EC 3.4.14.10;CO(2)-response secreted protease; Subtilisin-like serine protease; AtSBT5.2; Tripeptidyl-peptidase II; EC 3.4.14.10 from Arabidopsis thaliana (42% identity, 22% coverage) (see paper)NP_564107 Subtilisin-like serine endopeptidase family protein from Arabidopsis thalianaAT1G20160 ATSB…	Mediates CO(2)-controlled stomatal development by cleaving peptide EPF2 (AC Q8LC53). Not active on peptides EPF1 (AC Q8S8I4) or stomagen (AC Q9SV72).	NA	Increased stomata number at elevated CO(2) concentration and increased number of epidermal cells.	Carbonic anhydrases, EPF2 and a novel protease mediate CO2 control of stomatal development.	Nature	2014	http://www.ncbi.nlm.nih.gov/pmc/articles/PMC4274335	NA	NA	Stomatal	More	130	129	99.23
Amtr	ATR_00011G01490	AT1G53300	Arabidopsis thaliana	34% identity	17% coverage	TPR repeat-containing thioredoxin TTL1; Tetratricopeptide repeat thioredoxin-like 1;TPR repeat-containing thioredoxin TTL1; Tetratricopeptide repeat thioredoxin-like 1 from Arabidopsis thaliana (34% identity, 17% coverage)NP_175737 tetratricopetide-repeat thioredoxin-like 1 from Arabidopsis thalianaAT1G53300 TTL1 (TETRATRICOPETIDE-REPEAT THIOREDOXIN-LIKE 1); binding (RefSeq) from Arabidopsis thal…	Involved in responses to osmotic stress and abscisic acid (ABA). May act as a positive regulator of ABA signaling during germination and seedling development under stress.	NA	No visible phenotype under normal growth conditions, but mutant seedlings show reduced root elongation under salt stress and increased germination rates under osmotic stress and exogenous ABA treatments.	Vascular gene expression: a hypothesis	Frontiers in plant science	2013	http://www.ncbi.nlm.nih.gov/pmc/articles/PMC3713349	NA	NA	Stomatal	NA	600	250	41.67
Amtr	ATR_00061G02360	NP_189143	Arabidopsis thaliana	51% identity	18% coverage	RPM1-interacting protein 4;RPM1-interacting protein 4 from Arabidopsis thaliana (51% identity, 18% coverage)AT3G25070 RIN4 (RPM1 INTERACTING PROTEIN 4); protein binding (RefSeq) from Arabidopsis thalianaNP_189143 RPM1 interacting protein 4 from Arabidopsis thaliana;RPM1-interacting protein 4 from Arabidopsis thaliana (51% identity, 18% coverage)AT3G25070 RIN4 (RPM1 INTERACTING PROTEIN 4); protein…	Essential regulator of plant defense, which plays a central role in resistance in case of infection by a pathogen. It is a common target for both type III avirulence proteins from P.syringae (AvrB, AvrRpm1 and AvrRpt2) and for the plant Resistance (R) proteins RPM1 and RPS2. In strains carrying the appropriate R gene for avirulence proteins of the pathogen, its association with avirulence protein…	Interacts with the unrelated avirulence proteins AvrB, AvrRpm1 and AvrRpt2 from P.syringae. Interacts with the N-terminal domain of PRM1. Interacts indirectly with RPS2. Its association with AvrB and AvrRpm1 results in its phosphorylation, which is in turn recognized by the resistance RPM1 protein, leading to the activation of RPM1-dependent disease resistance responses. On the other hand, its as…	NA	Phosphorylation of the Plant Immune Regulator RPM1-INTERACTING PROTEIN4 Enhances Plant Plasma Membrane H‚Å∫-ATPase Activity and Inhibits Flagellin-Triggered Immune Responses in Arabidopsis.	The Plant cell	2015	http://www.ncbi.nlm.nih.gov/pmc/articles/PMC4531345	NA	NA	Stomatal	More	10	10	100
Amtr	ATR_00012G03010	AT5G61030	Arabidopsis thaliana	43% identity	32% coverage	Glycine-rich RNA-binding protein 3, mitochondrial; AtGR-RBP3; AtRBG3; Mitochondrial RNA-binding protein 2a; At-mRBP2a;Glycine-rich RNA-binding protein 3, mitochondrial; AtGR-RBP3; AtRBG3; Mitochondrial RNA-binding protein 2a; At-mRBP2a from Arabidopsis thaliana (43% identity, 32% coverage)AT5G61030 GR-RBP3 (glycine-rich RNA-binding protein 3); ATP binding / RNA binding (RefSeq) from Arabidopsis t…	Possibly has a role in RNA transcription or processing during stress.	NA	NA	Using the Yeast Three-Hybrid System to Identify Proteins that Interact with a Phloem-Mobile mRNA	Frontiers in plant science	2012	http://www.ncbi.nlm.nih.gov/pmc/articles/PMC3427875	NA	NA	Stomatal	NA	358	250	69.83
Amtr	ATR_00012G03010	AT2G21660	Arabidopsis thaliana	46% identity	48% coverage	NA;CCR2 (COLD, CIRCADIAN RHYTHM, AND RNA BINDING 2); RNA binding / double-stranded DNA binding / single-stranded DNA binding (RefSeq) from Arabidopsis thaliana (46% identity, 48% coverage)	NA	NA	NA	Stimulation of ipt overexpression as a tool to elucidate the role of cytokinins in high temperature responses of Arabidopsis thaliana	Journal of experimental botany	2016	http://www.ncbi.nlm.nih.gov/pmc/articles/PMC4861028	NA	NA	Stomatal	More	358	250	69.83
Amtr	ATR_00049G00020	AT4G29750	Arabidopsis thaliana	35% identity	27% coverage	NA;RNA binding (RefSeq) from Arabidopsis thaliana (35% identity, 27% coverage)	NA	NA	NA	Boolean modeling of transcriptome data reveals novel modes of heterotrimeric G-protein action	Molecular systems biology	2010	http://www.ncbi.nlm.nih.gov/pmc/articles/PMC2913393	NA	NA	Stomatal	NA	18	17	94.44
Amtr	ATR_00071G01310	AT5G08630	Arabidopsis thaliana	48% identity	29% coverage	NA;DDT domain-containing protein (RefSeq) from Arabidopsis thaliana (48% identity, 29% coverage)	NA	NA	NA	Vascular gene expression: a hypothesis	Frontiers in plant science	2013	http://www.ncbi.nlm.nih.gov/pmc/articles/PMC3713349	NA	NA	Stomatal	NA	23	21	91.3
Amtr	ATR_00099G01620	NP_001306107	Solanum lycopersicum	53% identity	47% coverage	NA;JA2-like from Solanum lycopersicum (53% identity, 47% coverage)	NA	NA	NA	Closely related NAC transcription factors of tomato differentially regulate stomatal closure and reopening during pathogen attack.	The Plant cell	2014	http://www.ncbi.nlm.nih.gov/pmc/articles/PMC4145139	NA	NA	Stomatal	NA	149	149	100
Amtr	ATR_00099G01620	NP_001233972	Solanum lycopersicum	53% identity	45% coverage	NA;jasmonic acid 2 from Solanum lycopersicum (53% identity, 45% coverage)	NA	NA	NA	Closely related NAC transcription factors of tomato differentially regulate stomatal closure and reopening during pathogen attack.	The Plant cell	2014	http://www.ncbi.nlm.nih.gov/pmc/articles/PMC4145139	NA	NA	Stomatal	NA	149	149	100
Amtr	ATR_00099G01620	NAC001	Arabidopsis thaliana	31% identity	42% coverage	NAC domain-containing protein 1; ANAC001; Protein NTM1-like 10;NAC domain-containing protein 1; ANAC001; Protein NTM1-like 10 from Arabidopsis thaliana (31% identity, 42% coverage)AT1G01010 ANAC001 (Arabidopsis NAC domain containing protein 1); transcription factor (RefSeq) from Arabidopsis thalianaNAC001 NAC domain containing protein 1 from Arabidopsis thaliana;NAC domain-containing protein 1; A…	Transcriptional activator activated by proteolytic cleavage through regulated intramembrane proteolysis (RIP).	NA	NA	Effects of high temperature on photosynthesis and related gene expression in poplar	BMC plant biology	2014	http://www.ncbi.nlm.nih.gov/pmc/articles/PMC4036403	NA	NA	Stomatal	More	149	149	100
Amtr	ATR_00060G00760	XP_015611990	Oryza sativa Japonica Group	38% identity	38% coverage	NA;E3 ubiquitin-protein ligase At1g63170 isoform X1 from Oryza sativa Japonica Group (38% identity, 38% coverage)	NA	NA	NA	The RING Finger Ubiquitin E3 Ligase OsHTAS Enhances Heat Tolerance by Promoting H2O2-Induced Stomatal Closure in Rice.	Plant physiology	2016	http://www.ncbi.nlm.nih.gov/pmc/articles/PMC4704569	NA	NA	Stomatal	NA	203	203	100
Amtr	ATR_00096G00300	MYB124	Glycine max	50% identity	27% coverage	NA;MYB transcription factor MYB124 from Glycine max (50% identity, 27% coverage)	NA	NA	NA	Early transcriptional response of soybean contrasting accessions to root dehydration	PloS one	2013	http://www.ncbi.nlm.nih.gov/pmc/articles/PMC3861472	NA	NA	Stomatal	NA	263	250	95.06
Amtr	ATR_00096G00300	MYB124	Glycine max	50% identity	27% coverage	NA;MYB transcription factor MYB124 from Glycine max (50% identity, 27% coverage)	NA	NA	NA	Transcription factors and regulation of photosynthetic and related metabolism under environmental stresses	Annals of botany	2009	http://www.ncbi.nlm.nih.gov/pmc/articles/PMC2707349	NA	NA	Stomatal	NA	263	250	95.06
Amtr	ATR_00096G00300	AT5G67300	Arabidopsis thaliana	39% identity	38% coverage	Transcription factor MYB44; Myb-related protein 44; AtMYB44; Myb-related protein R1; AtMYBR1;Transcription factor MYB44; Myb-related protein 44; AtMYB44; Myb-related protein R1; AtMYBR1 from Arabidopsis thaliana (39% identity, 38% coverage)NP_201531 myb domain protein r1 from Arabidopsis thalianaAT5G67300 MYBR1 (MYB DOMAIN PROTEIN R1); DNA binding / transcription factor (RefSeq) from Arabidopsis …	Transcription factor. Represses the expression of protein phosphatases 2C in response to abscisic acid (ABA). Confers resistance to abiotic stresses dependent of ABA.	NA	NA	Possible Involvement of MYB44-Mediated Stomatal Regulation in Systemic Resistance Induced by Penicillium simplicissimum GP17-2 in Arabidopsis	Microbes and environments	2016	http://www.ncbi.nlm.nih.gov/pmc/articles/PMC4912150	NA	NA	Stomatal	More	263	250	95.06
Amtr	ATR_00096G00300	NP_172425	Arabidopsis thaliana	35% identity	43% coverage	NA;MYB61 (MYB DOMAIN PROTEIN 61); DNA binding / transcription factor (RefSeq) from Arabidopsis thaliana (35% identity, 43% coverage)NP_172425 myb domain protein 61 from Arabidopsis thaliana;MYB61 (MYB DOMAIN PROTEIN 61); DNA binding / transcription factor (RefSeq) from Arabidopsis thaliana (35% identity, 43% coverage)NP_172425 myb domain protein 61 from Arabidopsis thaliana	NA	NA	NA	An Ethylene-responsive Factor BpERF11 Negatively Modulates Salt and Osmotic Tolerance in Betula platyphylla	Scientific reports	2016	http://www.ncbi.nlm.nih.gov/pmc/articles/PMC4793294	NA	NA	Stomatal	More	263	250	95.06
Amtr	ATR_00096G00300	NP_172425	Arabidopsis thaliana	35% identity	43% coverage	NA;MYB61 (MYB DOMAIN PROTEIN 61); DNA binding / transcription factor (RefSeq) from Arabidopsis thaliana (35% identity, 43% coverage)NP_172425 myb domain protein 61 from Arabidopsis thaliana;MYB61 (MYB DOMAIN PROTEIN 61); DNA binding / transcription factor (RefSeq) from Arabidopsis thaliana (35% identity, 43% coverage)NP_172425 myb domain protein 61 from Arabidopsis thaliana	NA	NA	NA	AtMYB61, an R2R3-MYB transcription factor controlling stomatal aperture in Arabidopsis thaliana.	Current biology : CB	2005	http://doi.org/10.1016/j.cub.2005.06.041	16005292	http://www.ncbi.nlm.nih.gov/pubmed/16005292	Stomatal	More	263	250	95.06
Amtr	ATR_00096G00300	AT1G35515	Arabidopsis thaliana	44% identity	27% coverage	NA;HOS10 (HIGH RESPONSE TO OSMOTIC STRESS 10); DNA binding / transcription regulator (RefSeq) from Arabidopsis thaliana (44% identity, 27% coverage)	NA	NA	NA	TOPOISOMERASE 6B is involved in chromatin remodelling associated with control of carbon partitioning into secondary metabolites and cell walls, and epidermal morphogenesis in Arabidopsis	Journal of experimental botany	2014	http://www.ncbi.nlm.nih.gov/pmc/articles/PMC4112631	NA	NA	Stomatal	NA	263	250	95.06
Amtr	ATR_00096G00300	NP_172358	Arabidopsis thaliana	38% identity	30% coverage	NA;MYB60 (myb domain protein 60); DNA binding / transcription factor (RefSeq) from Arabidopsis thaliana (38% identity, 30% coverage)NP_172358 myb domain protein 60 from Arabidopsis thaliana;MYB60 (myb domain protein 60); DNA binding / transcription factor (RefSeq) from Arabidopsis thaliana (38% identity, 30% coverage)NP_172358 myb domain protein 60 from Arabidopsis thaliana	NA	NA	NA	Transcriptional regulatory networks in Arabidopsis thaliana during single and combined stresses	Nucleic acids research	2016	http://www.ncbi.nlm.nih.gov/pmc/articles/PMC4838348	NA	NA	Stomatal	More	263	250	95.06
Amtr	ATR_00096G00300	NP_172358	Arabidopsis thaliana	38% identity	30% coverage	NA;MYB60 (myb domain protein 60); DNA binding / transcription factor (RefSeq) from Arabidopsis thaliana (38% identity, 30% coverage)NP_172358 myb domain protein 60 from Arabidopsis thaliana;MYB60 (myb domain protein 60); DNA binding / transcription factor (RefSeq) from Arabidopsis thaliana (38% identity, 30% coverage)NP_172358 myb domain protein 60 from Arabidopsis thaliana	NA	NA	NA	A dual role for MYB60 in stomatal regulation and root growth of Arabidopsis thaliana under drought stress.	Plant molecular biology	2011	http://doi.org/10.1007/s11103-011-9796-7	21637967	http://www.ncbi.nlm.nih.gov/pubmed/21637967	Stomatal	More	263	250	95.06
Amtr	ATR_00096G00300	NP_172358	Arabidopsis thaliana	38% identity	30% coverage	NA;MYB60 (myb domain protein 60); DNA binding / transcription factor (RefSeq) from Arabidopsis thaliana (38% identity, 30% coverage)NP_172358 myb domain protein 60 from Arabidopsis thaliana;MYB60 (myb domain protein 60); DNA binding / transcription factor (RefSeq) from Arabidopsis thaliana (38% identity, 30% coverage)NP_172358 myb domain protein 60 from Arabidopsis thaliana	NA	NA	NA	Phytochrome B is involved in mediating red light-induced stomatal opening in Arabidopsis thaliana.	Molecular plant	2010	http://doi.org/10.1093/mp/ssp097	19965572	http://www.ncbi.nlm.nih.gov/pubmed/19965572	Stomatal	More	263	250	95.06
Amtr	ATR_00096G00300	NP_172358	Arabidopsis thaliana	38% identity	30% coverage	NA;MYB60 (myb domain protein 60); DNA binding / transcription factor (RefSeq) from Arabidopsis thaliana (38% identity, 30% coverage)NP_172358 myb domain protein 60 from Arabidopsis thaliana;MYB60 (myb domain protein 60); DNA binding / transcription factor (RefSeq) from Arabidopsis thaliana (38% identity, 30% coverage)NP_172358 myb domain protein 60 from Arabidopsis thaliana	NA	NA	NA	A guard-cell-specific MYB transcription factor regulates stomatal movements and plant drought tolerance.	Current biology : CB	2005	http://doi.org/10.1016/j.cub.2005.05.048	16005291	http://www.ncbi.nlm.nih.gov/pubmed/16005291	Stomatal	More	263	250	95.06
Amtr	ATR_00096G00300	AT1G14350	Arabidopsis thaliana	33% identity	33% coverage	Transcription factor MYB124; Myb-related protein 124; AtMYB124; Protein FOUR LIPS;Transcription factor MYB124; Myb-related protein 124; AtMYB124; Protein FOUR LIPS from Arabidopsis thaliana (33% identity, 33% coverage) (see paper)NP_001077534 Duplicated homeodomain-like superfamily protein from Arabidopsis thalianaAT1G14350 FLP (FOUR LIPS); DNA binding / transcription factor (RefSeq) from Arabido…	Transcription factor that binds to DNA in promoters cis- regulatory element 5'-GGCGCGC-3' of cell cycle genes, including cyclins, cyclin-dependent kinases (CDKs), and components of the pre-replication complex (PubMed:20675570, PubMed:24687979). Binds to DNA in promoters cis-regulatory element 5'-AGCCG-3' of auxin regulated genes (e.g. PIN3 and PIN7) (PubMed:26578169). Together with FAMA and MYB88…	Interacts with RBR1.	Abnormal stomatal clusters formation composed by two to four adjacent stomata and some unpaired guard cells originating of extra symmetric divisions in cells with an abnormally persistent guard mother cell (GMC) identity (PubMed:11536724, PubMed:9684356, PubMed:16155180, PubMed:20675570). Abnormal stomatal cluster formation is complemented by FAMA (PubMed:24571519). Increased accumulation of CDKB…	Arabidopsis guard cell integrity involves the epigenetic stabilization of the FLP and FAMA transcription factor genes.	The Plant journal : for cell and molecular biology	2014	http://doi.org/10.1111/tpj.12516	24654956	http://www.ncbi.nlm.nih.gov/pubmed/24654956	Stomatal	More	263	250	95.06
Amtr	ATR_00096G00300	AT1G14350	Arabidopsis thaliana	33% identity	33% coverage	Transcription factor MYB124; Myb-related protein 124; AtMYB124; Protein FOUR LIPS;Transcription factor MYB124; Myb-related protein 124; AtMYB124; Protein FOUR LIPS from Arabidopsis thaliana (33% identity, 33% coverage) (see paper)NP_001077534 Duplicated homeodomain-like superfamily protein from Arabidopsis thalianaAT1G14350 FLP (FOUR LIPS); DNA binding / transcription factor (RefSeq) from Arabido…	Transcription factor that binds to DNA in promoters cis- regulatory element 5'-GGCGCGC-3' of cell cycle genes, including cyclins, cyclin-dependent kinases (CDKs), and components of the pre-replication complex (PubMed:20675570, PubMed:24687979). Binds to DNA in promoters cis-regulatory element 5'-AGCCG-3' of auxin regulated genes (e.g. PIN3 and PIN7) (PubMed:26578169). Together with FAMA and MYB88…	Interacts with RBR1.	Abnormal stomatal clusters formation composed by two to four adjacent stomata and some unpaired guard cells originating of extra symmetric divisions in cells with an abnormally persistent guard mother cell (GMC) identity (PubMed:11536724, PubMed:9684356, PubMed:16155180, PubMed:20675570). Abnormal stomatal cluster formation is complemented by FAMA (PubMed:24571519). Increased accumulation of CDKB…	FOUR LIPS and MYB88 conditionally restrict the G1/S transition during stomatal formation.	Journal of experimental botany	2013	http://www.ncbi.nlm.nih.gov/pmc/articles/PMC3830495	NA	NA	Stomatal	More	263	250	95.06
Amtr	ATR_00096G00300	AT1G14350	Arabidopsis thaliana	33% identity	33% coverage	Transcription factor MYB124; Myb-related protein 124; AtMYB124; Protein FOUR LIPS;Transcription factor MYB124; Myb-related protein 124; AtMYB124; Protein FOUR LIPS from Arabidopsis thaliana (33% identity, 33% coverage) (see paper)NP_001077534 Duplicated homeodomain-like superfamily protein from Arabidopsis thalianaAT1G14350 FLP (FOUR LIPS); DNA binding / transcription factor (RefSeq) from Arabido…	Transcription factor that binds to DNA in promoters cis- regulatory element 5'-GGCGCGC-3' of cell cycle genes, including cyclins, cyclin-dependent kinases (CDKs), and components of the pre-replication complex (PubMed:20675570, PubMed:24687979). Binds to DNA in promoters cis-regulatory element 5'-AGCCG-3' of auxin regulated genes (e.g. PIN3 and PIN7) (PubMed:26578169). Together with FAMA and MYB88…	Interacts with RBR1.	Abnormal stomatal clusters formation composed by two to four adjacent stomata and some unpaired guard cells originating of extra symmetric divisions in cells with an abnormally persistent guard mother cell (GMC) identity (PubMed:11536724, PubMed:9684356, PubMed:16155180, PubMed:20675570). Abnormal stomatal cluster formation is complemented by FAMA (PubMed:24571519). Increased accumulation of CDKB…	Transcriptional regulatory networks in Arabidopsis thaliana during single and combined stresses	Nucleic acids research	2016	http://www.ncbi.nlm.nih.gov/pmc/articles/PMC4838348	NA	NA	Stomatal	More	263	250	95.06
Amtr	ATR_00096G00300	AT1G14350	Arabidopsis thaliana	33% identity	33% coverage	Transcription factor MYB124; Myb-related protein 124; AtMYB124; Protein FOUR LIPS;Transcription factor MYB124; Myb-related protein 124; AtMYB124; Protein FOUR LIPS from Arabidopsis thaliana (33% identity, 33% coverage) (see paper)NP_001077534 Duplicated homeodomain-like superfamily protein from Arabidopsis thalianaAT1G14350 FLP (FOUR LIPS); DNA binding / transcription factor (RefSeq) from Arabido…	Transcription factor that binds to DNA in promoters cis- regulatory element 5'-GGCGCGC-3' of cell cycle genes, including cyclins, cyclin-dependent kinases (CDKs), and components of the pre-replication complex (PubMed:20675570, PubMed:24687979). Binds to DNA in promoters cis-regulatory element 5'-AGCCG-3' of auxin regulated genes (e.g. PIN3 and PIN7) (PubMed:26578169). Together with FAMA and MYB88…	Interacts with RBR1.	Abnormal stomatal clusters formation composed by two to four adjacent stomata and some unpaired guard cells originating of extra symmetric divisions in cells with an abnormally persistent guard mother cell (GMC) identity (PubMed:11536724, PubMed:9684356, PubMed:16155180, PubMed:20675570). Abnormal stomatal cluster formation is complemented by FAMA (PubMed:24571519). Increased accumulation of CDKB…	Stomatal development in Arabidopsis	The Arabidopsis book	2013	http://www.ncbi.nlm.nih.gov/pmc/articles/PMC3711358	NA	NA	Stomatal	More	263	250	95.06
Amtr	ATR_00046G01260	AT3G59700	Arabidopsis thaliana	36% identity	82% coverage	L-type lectin-domain containing receptor kinase V.5; Arabidopsis thaliana lectin-receptor kinase a1; Ath.lecRK1; AthlecRK-a1; LecRK-V.5; EC 2.7.11.1;L-type lectin-domain containing receptor kinase V.5; Arabidopsis thaliana lectin-receptor kinase a1; Ath.lecRK1; AthlecRK-a1; LecRK-V.5; EC 2.7.11.1 from Arabidopsis thaliana (36% identity, 82% coverage) (see paper)NP_191529 lectin-receptor kinase fr…	Confers resistance to the pathogenic oomycetes Phytophthora infestans and Phytophthora capsici, but confers susceptibility to the pathogenic bacteria Pseudomonas syringae.	NA	Increased susceptibility to the oomycetes Phytophthora brassicae and Phytophthora capsici but enhanced resistance to the pathogenic bacteria Pseudomonas syringae.	The Arabidopsis lectin receptor kinase LecRK-V.5 represses stomatal immunity induced by Pseudomonas syringae pv. tomato DC3000.	PLoS pathogens	2012	http://www.ncbi.nlm.nih.gov/pmc/articles/PMC3276567	NA	NA	Stomatal	NA	253	250	98.81
Amtr	ATR_00046G01260	AT3G59700	Arabidopsis thaliana	36% identity	82% coverage	L-type lectin-domain containing receptor kinase V.5; Arabidopsis thaliana lectin-receptor kinase a1; Ath.lecRK1; AthlecRK-a1; LecRK-V.5; EC 2.7.11.1;L-type lectin-domain containing receptor kinase V.5; Arabidopsis thaliana lectin-receptor kinase a1; Ath.lecRK1; AthlecRK-a1; LecRK-V.5; EC 2.7.11.1 from Arabidopsis thaliana (36% identity, 82% coverage) (see paper)NP_191529 lectin-receptor kinase fr…	Confers resistance to the pathogenic oomycetes Phytophthora infestans and Phytophthora capsici, but confers susceptibility to the pathogenic bacteria Pseudomonas syringae.	NA	Increased susceptibility to the oomycetes Phytophthora brassicae and Phytophthora capsici but enhanced resistance to the pathogenic bacteria Pseudomonas syringae.	Disease resistance to Pectobacterium carotovorum is negatively modulated by the Arabidopsis Lectin Receptor Kinase LecRK-V.5.	Plant signaling & behavior	2012	http://www.ncbi.nlm.nih.gov/pmc/articles/PMC3489629	NA	NA	Stomatal	NA	253	250	98.81
Amtr	ATR_00046G01260	AT1G34210	Arabidopsis thaliana	41% identity	42% coverage	Somatic embryogenesis receptor kinase 2; AtSERK2; EC 2.7.11.1; Somatic embryogenesis receptor-like kinase 2;Somatic embryogenesis receptor kinase 2; AtSERK2; EC 2.7.11.1; Somatic embryogenesis receptor-like kinase 2 from Arabidopsis thaliana (41% identity, 42% coverage) (see paper)NP_174683 somatic embryogenesis receptor-like kinase 2 from Arabidopsis thalianaAT1G34210 SERK2 (SOMATIC EMBRYOGENESI…	Serine/threonine-kinase involved in brassinosteroid- dependent and -independent signaling pathways. Acts redundantly with SERK1 as a control point for sporophytic development controlling male gametophyte production.	Homo- and heterodimer. Component of the SERK1 signaling complex, composed of KAPP, CDC48A, GRF6 or GRF7, SERK1, SERK2, SERK3/BAK1 and BRI1 (By similarity). Interacts with the EF-Tu receptor EFR and FLS2 in a specific ligand-induced manner.	No visible phenotype. Serk1 and serk2 double mutants are completely male sterile due to a failure in tapetum specification.	Common and unique elements of the ABA-regulated transcriptome of Arabidopsis guard cells	BMC genomics	2011	http://www.ncbi.nlm.nih.gov/pmc/articles/PMC3115880	NA	NA	Stomatal	More	253	250	98.81
Amtr	ATR_00046G01260	AT1G61370	Arabidopsis thaliana	35% identity	45% coverage	NA;S-locus lectin protein kinase family protein (RefSeq) from Arabidopsis thaliana (35% identity, 45% coverage)	NA	NA	NA	Vascular gene expression: a hypothesis	Frontiers in plant science	2013	http://www.ncbi.nlm.nih.gov/pmc/articles/PMC3713349	NA	NA	Stomatal	NA	253	250	98.81
Amtr	ATR_00101G01030	NP_850085	Arabidopsis thaliana	71% identity	99% coverage	Stomatal closure-related actin-binding protein 1;Stomatal closure-related actin-binding protein 1 from Arabidopsis thaliana (71% identity, 99% coverage) (see paper)NP_850085 plectin-like protein from Arabidopsis thaliana	Plant-specific actin binding protein that bundles and stabilizes microfilaments (MFs). Has no nucleation or capping activity. Regulates MF reorganization during stomatal closure. The binding to F-actin is insensitive to Ca(2+) and pH. Binds weakly to inositol phosphates (PubMed:22356912).	Dimer. Dimerization is required for actin-binding activity.	Defect in stomatal movment and hypersensitivity to drought stress.	Plant actin-binding protein SCAB1 is dimeric actin cross-linker with atypical pleckstrin homology domain.	The Journal of biological chemistry	2012	http://www.ncbi.nlm.nih.gov/pmc/articles/PMC3320945	NA	NA	Stomatal	NA	4	4	100
Amtr	ATR_00101G01030	NP_850085	Arabidopsis thaliana	71% identity	99% coverage	Stomatal closure-related actin-binding protein 1;Stomatal closure-related actin-binding protein 1 from Arabidopsis thaliana (71% identity, 99% coverage) (see paper)NP_850085 plectin-like protein from Arabidopsis thaliana	Plant-specific actin binding protein that bundles and stabilizes microfilaments (MFs). Has no nucleation or capping activity. Regulates MF reorganization during stomatal closure. The binding to F-actin is insensitive to Ca(2+) and pH. Binds weakly to inositol phosphates (PubMed:22356912).	Dimer. Dimerization is required for actin-binding activity.	Defect in stomatal movment and hypersensitivity to drought stress.	The plant-specific actin binding protein SCAB1 stabilizes actin filaments and regulates stomatal movement in Arabidopsis.	The Plant cell	2011	http://www.ncbi.nlm.nih.gov/pmc/articles/PMC3160031	NA	NA	Stomatal	NA	4	4	100
Amtr	ATR_00184G00030	NP_195500	Arabidopsis thaliana	80% identity	15% coverage	NA;PCK1 (PHOSPHOENOLPYRUVATE CARBOXYKINASE 1); ATP binding / phosphoenolpyruvate carboxykinase (ATP)/ phosphoenolpyruvate carboxykinase/ purine nucleotide binding (RefSeq) from Arabidopsis thaliana (80% identity, 15% coverage)NP_195500 phosphoenolpyruvate carboxykinase 1 from Arabidopsis thalianaQ9T074 Phosphoenolpyruvate carboxykinase (ATP) from Arabidopsis thaliana;PCK1 (PHOSPHOENOLPYRUVATE CAR…	NA	NA	NA	Expression and manipulation of phosphoenolpyruvate carboxykinase 1 identifies a role for malate metabolism in stomatal closure.	The Plant journal : for cell and molecular biology	2012	http://doi.org/10.1111/j.1365-313X.2011.04822.x	22007864	http://www.ncbi.nlm.nih.gov/pubmed/22007864	Stomatal	More	78	78	100
Amtr	ATR_00047G00290	AT5G55630	Arabidopsis thaliana	56% identity	78% coverage	Two-pore potassium channel 1; AtTPK1; Calcium-activated outward-rectifying potassium channel 1; AtKCO1;Two-pore potassium channel 1; AtTPK1; Calcium-activated outward-rectifying potassium channel 1; AtKCO1 from Arabidopsis thaliana (56% identity, 78% coverage) (see paper)NP_200374 Outward rectifying potassium channel protein from Arabidopsis thalianaAT5G55630 ATKCO1; calcium-activated potassium c…	Voltage-independent, large conductance and potassium- selective tonoplast ion channel. Regulated by cytoplasmic calcium and pH. Does not mediate slow-vacuolar (SV) ionic currents, but essential to establish VK currents. Has some permeability for Rb(+) and NH(4)(+), but none for Na(+), Cs(+) or Li(+). Involved in intracellular K(+) redistribution and/or K(+) retranslocation between different tissu…	Homodimer. Interacts with GRF1 and GRF6, but only GRF6 modulates the channel activity.	Reduced growth in both high and low K(+) conditions. Slower germination and increased sensitivity to abscisic acid. Reduction of the total tonoplast current density.	Plant ion channels: gene families, physiology, and functional genomics analyses	Annual review of physiology	2009	http://www.ncbi.nlm.nih.gov/pmc/articles/PMC4790454	NA	NA	Stomatal	More	155	153	98.71
Amtr	ATR_00045G01640	NP_176808	Arabidopsis thaliana	28% identity	22% coverage	Ethylene receptor 1; AtETR1; EC 2.7.13.3; Protein ETHYLENE RESPONSE 1; Protein ETR1;Ethylene receptor 1; AtETR1; EC 2.7.13.3; Protein ETHYLENE RESPONSE 1; Protein ETR1 from Arabidopsis thaliana (28% identity, 22% coverage) (see paper)AT1G66340 ETR1 (ETHYLENE RESPONSE 1); ethylene binding / protein histidine kinase/ two-component response regulator (RefSeq) from Arabidopsis thalianaNP_176808 Signa…	Ethylene receptor related to bacterial two-component regulators. Acts as a redundant negative regulator of ethylene signaling (PubMed:15466228, PubMed:15703053). In the presence of ethylene, the auto-kinase activity of ETR1 is inhibited and the non-phosphorylated kinase domain binds tightly to the corresponding domain of EIN2 (PubMed:20591837).	Homodimer; disulfide-linked. Heteromer with ERS1, ERS2, ETR2 and EIN4. Interacts with AHP1, AHP2 and AHP3. Interacts with RTE1 (PubMed:10930573, PubMed:18577522, PubMed:20952388, PubMed:7759498). Interacts with EIN2 (PubMed:19769567).	No visible phenotype in ethylene response; due to redundancy with ERS1. Ers1 and etr1 double mutants display a constitutive ethylene-response phenotype.	Heterotrimeric G protein mediates ethylene-induced stomatal closure via hydrogen peroxide synthesis in Arabidopsis.	The Plant journal : for cell and molecular biology	2015	http://doi.org/10.1111/tpj.12799	25704455	http://www.ncbi.nlm.nih.gov/pubmed/25704455	Stomatal	More	266	250	93.98
Amtr	ATR_00045G01640	AT5G10720	Arabidopsis thaliana	27% identity	21% coverage	Histidine kinase 5; EC 2.7.13.3; Arabidopsis histidine kinase 5; AtHK5; Protein AUTHENTIC HIS-KINASE 5; Protein CYTOKININ-INDEPENDENT 2;Histidine kinase 5; EC 2.7.13.3; Arabidopsis histidine kinase 5; AtHK5; Protein AUTHENTIC HIS-KINASE 5; Protein CYTOKININ-INDEPENDENT 2 from Arabidopsis thaliana (27% identity, 21% coverage) (see paper)NP_196633 histidine kinase 5 from Arabidopsis thalianaAT5G107…	Functions as a histidine kinase and transmits the stress signal to a downstream MAPK cascade. This protein undergoes an ATP-dependent autophosphorylation at a conserved histidine residue in the kinase core, and a phosphoryl group is then transferred to a conserved aspartate residue in the receiver domain. Negative regulator of the ETR1-dependent abscisic acid (ABA) and ethylene signaling pathway …	Interacts with AHP1, APH2, APH3, APH5 and APH6, but not with APH4.	Hypersensitive to abscisic acid (ABA) and ethylene (ACC) in roots. Reduced stomatal closure in response to H(2)O(2), bacterial pathogen associated molecular pattern (PAMP) flagellin, Pseudomonas syringae, darkness, nitric oxide and ethylene, but normal closure in response to ABA and the peptide elf. Increased sensitivity to pathogens and increased tolerance to high salinity.	Identification of two-component system elements downstream of AHK5 in the stomatal closure response of Arabidopsis thaliana.	Plant signaling & behavior	2012	http://www.ncbi.nlm.nih.gov/pmc/articles/PMC3548872	NA	NA	Stomatal	NA	266	250	93.98
Amtr	ATR_00045G01640	AT5G10720	Arabidopsis thaliana	27% identity	21% coverage	Histidine kinase 5; EC 2.7.13.3; Arabidopsis histidine kinase 5; AtHK5; Protein AUTHENTIC HIS-KINASE 5; Protein CYTOKININ-INDEPENDENT 2;Histidine kinase 5; EC 2.7.13.3; Arabidopsis histidine kinase 5; AtHK5; Protein AUTHENTIC HIS-KINASE 5; Protein CYTOKININ-INDEPENDENT 2 from Arabidopsis thaliana (27% identity, 21% coverage) (see paper)NP_196633 histidine kinase 5 from Arabidopsis thalianaAT5G107…	Functions as a histidine kinase and transmits the stress signal to a downstream MAPK cascade. This protein undergoes an ATP-dependent autophosphorylation at a conserved histidine residue in the kinase core, and a phosphoryl group is then transferred to a conserved aspartate residue in the receiver domain. Negative regulator of the ETR1-dependent abscisic acid (ABA) and ethylene signaling pathway …	Interacts with AHP1, APH2, APH3, APH5 and APH6, but not with APH4.	Hypersensitive to abscisic acid (ABA) and ethylene (ACC) in roots. Reduced stomatal closure in response to H(2)O(2), bacterial pathogen associated molecular pattern (PAMP) flagellin, Pseudomonas syringae, darkness, nitric oxide and ethylene, but normal closure in response to ABA and the peptide elf. Increased sensitivity to pathogens and increased tolerance to high salinity.	The histidine kinase AHK5 integrates endogenous and environmental signals in Arabidopsis guard cells.	PloS one	2008	http://www.ncbi.nlm.nih.gov/pmc/articles/PMC2424244	NA	NA	Stomatal	NA	266	250	93.98
Amtr	ATR_00045G01640	NP_564276	Arabidopsis thaliana	24% identity	19% coverage	Histidine kinase 3; EC 2.7.13.3; Arabidopsis histidine kinase 3; AtHK3; Protein AUTHENTIC HIS-KINASE 3; Protein ORESARA 12;Histidine kinase 3; EC 2.7.13.3; Arabidopsis histidine kinase 3; AtHK3; Protein AUTHENTIC HIS-KINASE 3; Protein ORESARA 12 from Arabidopsis thaliana (24% identity, 19% coverage)AT1G27320 AHK3 (ARABIDOPSIS HISTIDINE KINASE 3); cytokinin receptor/ osmosensor/ protein histidine …	Cytokinins (CK) receptor related to bacterial two- component regulators. Functions as a histidine kinase and transmits the stress signal to a downstream MAPK cascade. This protein undergoes an ATP-dependent autophosphorylation at a conserved histidine residue in the kinase core, and a phosphoryl group is then transferred to a conserved aspartate residue in the receiver domain. In the presence of …	Interacts with AHK2, AHK4, AHP1, AHP2, AHP3, AHP5 and At5g43560.	Hypersensitivity to ABA, and strong drought and salinity tolerance. Reduced sensitivity to cytokinin (mostly in roots). More rapid germination, reduced requirement for light, and decreased far-red light sensitivity. Early senescence promoted by darkness. Reduced sensitivity to N-isobutyl decanamide. Defects in procambium proliferation and absence of secondary growth. Enhanced freezing tolerance. …	Involvement of two-component signalling systems in the regulation of stomatal aperture by light in Arabidopsis thaliana.	The New phytologist	2014	http://doi.org/10.1111/nph.12813	24758561	http://www.ncbi.nlm.nih.gov/pubmed/24758561	Stomatal	More	266	250	93.98
Amtr	ATR_00045G01640	NP_564276	Arabidopsis thaliana	24% identity	19% coverage	Histidine kinase 3; EC 2.7.13.3; Arabidopsis histidine kinase 3; AtHK3; Protein AUTHENTIC HIS-KINASE 3; Protein ORESARA 12;Histidine kinase 3; EC 2.7.13.3; Arabidopsis histidine kinase 3; AtHK3; Protein AUTHENTIC HIS-KINASE 3; Protein ORESARA 12 from Arabidopsis thaliana (24% identity, 19% coverage)AT1G27320 AHK3 (ARABIDOPSIS HISTIDINE KINASE 3); cytokinin receptor/ osmosensor/ protein histidine …	Cytokinins (CK) receptor related to bacterial two- component regulators. Functions as a histidine kinase and transmits the stress signal to a downstream MAPK cascade. This protein undergoes an ATP-dependent autophosphorylation at a conserved histidine residue in the kinase core, and a phosphoryl group is then transferred to a conserved aspartate residue in the receiver domain. In the presence of …	Interacts with AHK2, AHK4, AHP1, AHP2, AHP3, AHP5 and At5g43560.	Hypersensitivity to ABA, and strong drought and salinity tolerance. Reduced sensitivity to cytokinin (mostly in roots). More rapid germination, reduced requirement for light, and decreased far-red light sensitivity. Early senescence promoted by darkness. Reduced sensitivity to N-isobutyl decanamide. Defects in procambium proliferation and absence of secondary growth. Enhanced freezing tolerance. …	The specificity of cytokinin signalling in Arabidopsis thaliana is mediated by differing ligand affinities and expression profiles of the receptors.	The Plant journal : for cell and molecular biology	2011	http://doi.org/10.1111/j.1365-313X.2011.04584.x	21426428	http://www.ncbi.nlm.nih.gov/pubmed/21426428	Stomatal	More	266	250	93.98
Amtr	ATR_00045G01640	NP_568532	Arabidopsis thaliana	25% identity	18% coverage	Histidine kinase 2; EC 2.7.13.3; Arabidopsis histidine kinase 2; AtHK2; Protein AUTHENTIC HIS-KINASE 2;Histidine kinase 2; EC 2.7.13.3; Arabidopsis histidine kinase 2; AtHK2; Protein AUTHENTIC HIS-KINASE 2 from Arabidopsis thaliana (25% identity, 18% coverage)AT5G35750 AHK2 (ARABIDOPSIS HISTIDINE KINASE 2); cytokinin receptor/ osmosensor/ protein histidine kinase (RefSeq) from Arabidopsis thalian…	Cytokinins (CK) receptor related to bacterial two- component regulators. Functions as a histidine kinase and transmits the stress signal to a downstream MAPK cascade. This protein undergoes an ATP-dependent autophosphorylation at a conserved histidine residue in the kinase core, and a phosphoryl group is then transferred to a conserved aspartate residue in the receiver domain. In the presence of …	Self-interacts. Interacts with AHK3, AHP1, AHP2, AHP3, AHP5, ATAF2, AT2S3, BETAA-AD, CYP20-2, DRP1A, HIR1, HIR2, PI4KB1, PI4KG5 and At4g12060.	Hypersensitivity to ABA, and strong drought and salinity tolerance. Slightly reduced sensitivity to cytokinin. More rapid germination, reduced requirement for light, and decreased far-red light sensitivity. Reduced sensitivity to N- isobutyl decanamide. Defects in procambium proliferation and absence of secondary growth. Enhanced freezing tolerance. Impaired meristematic development in seedlings.…	Involvement of two-component signalling systems in the regulation of stomatal aperture by light in Arabidopsis thaliana.	The New phytologist	2014	http://doi.org/10.1111/nph.12813	24758561	http://www.ncbi.nlm.nih.gov/pubmed/24758561	Stomatal	More	266	250	93.98
Amtr	ATR_00045G01640	NP_568532	Arabidopsis thaliana	25% identity	18% coverage	Histidine kinase 2; EC 2.7.13.3; Arabidopsis histidine kinase 2; AtHK2; Protein AUTHENTIC HIS-KINASE 2;Histidine kinase 2; EC 2.7.13.3; Arabidopsis histidine kinase 2; AtHK2; Protein AUTHENTIC HIS-KINASE 2 from Arabidopsis thaliana (25% identity, 18% coverage)AT5G35750 AHK2 (ARABIDOPSIS HISTIDINE KINASE 2); cytokinin receptor/ osmosensor/ protein histidine kinase (RefSeq) from Arabidopsis thalian…	Cytokinins (CK) receptor related to bacterial two- component regulators. Functions as a histidine kinase and transmits the stress signal to a downstream MAPK cascade. This protein undergoes an ATP-dependent autophosphorylation at a conserved histidine residue in the kinase core, and a phosphoryl group is then transferred to a conserved aspartate residue in the receiver domain. In the presence of …	Self-interacts. Interacts with AHK3, AHP1, AHP2, AHP3, AHP5, ATAF2, AT2S3, BETAA-AD, CYP20-2, DRP1A, HIR1, HIR2, PI4KB1, PI4KG5 and At4g12060.	Hypersensitivity to ABA, and strong drought and salinity tolerance. Slightly reduced sensitivity to cytokinin. More rapid germination, reduced requirement for light, and decreased far-red light sensitivity. Reduced sensitivity to N- isobutyl decanamide. Defects in procambium proliferation and absence of secondary growth. Enhanced freezing tolerance. Impaired meristematic development in seedlings.…	The specificity of cytokinin signalling in Arabidopsis thaliana is mediated by differing ligand affinities and expression profiles of the receptors.	The Plant journal : for cell and molecular biology	2011	http://doi.org/10.1111/j.1365-313X.2011.04584.x	21426428	http://www.ncbi.nlm.nih.gov/pubmed/21426428	Stomatal	More	266	250	93.98
Amtr	ATR_00029G03800	AT3G47570	Arabidopsis thaliana	39% identity	77% coverage	NA;leucine-rich repeat transmembrane protein kinase, putative (RefSeq) from Arabidopsis thaliana (39% identity, 77% coverage)	NA	NA	NA	Vascular gene expression: a hypothesis	Frontiers in plant science	2013	http://www.ncbi.nlm.nih.gov/pmc/articles/PMC3713349	NA	NA	Stomatal	More	684	250	36.55
Amtr	ATR_00029G03800	AT5G46330	Arabidopsis thaliana	34% identity	66% coverage	LRR receptor-like serine/threonine-protein kinase FLS2; EC 2.7.11.1; Protein FLAGELLIN-SENSING 2; Protein FLAGELLIN-SENSITIVE 2;LRR receptor-like serine/threonine-protein kinase FLS2; EC 2.7.11.1; Protein FLAGELLIN-SENSING 2; Protein FLAGELLIN-SENSITIVE 2 from Arabidopsis thaliana (34% identity, 66% coverage)NP_199445 Leucine-rich receptor-like protein kinase family protein from Arabidopsis thali…	Constitutes the pattern-recognition receptor (PPR) that determines the specific perception of flagellin (flg22), a potent elicitor of the defense response to pathogen-associated molecular patterns (PAMPs). Flagellin-binding to the receptor is the first step to initiate the innate immune MAP kinase signaling cascade (MEKK1, MKK4/MKK5 and MPK3/MPK6), resulting in enhanced resistance against pathoge…	Heterodimer with BAK1 (PubMed:24114786). Interacts with KAPP. Interacts with BAK1. Does not form homodimer. Interacts with SERK3/BAK1, SERK4/BKK1, SERK1 and SERK2 in a specific ligand- induced manner. Interacts with P.syringae AvrPto1, AvrPtoB and (via the kinase and cytoplasmic domains) hopD2. Component of large complexes containing, at least, FLS2 and ACD6 in endoplasmic reticulum and plasma me…	NA	The FLS2-associated kinase BIK1 directly phosphorylates the NADPH oxidase RbohD to control plant immunity.	Cell host & microbe	2014	http://doi.org/10.1016/j.chom.2014.02.009	24629339	http://www.ncbi.nlm.nih.gov/pubmed/24629339	Stomatal	More	684	250	36.55
Amtr	ATR_00029G03800	AT5G62230	Arabidopsis thaliana	31% identity	78% coverage	LRR receptor-like serine/threonine-protein kinase ERL1; EC 2.7.11.1; Protein ERECTA-like kinase 1;LRR receptor-like serine/threonine-protein kinase ERL1; EC 2.7.11.1; Protein ERECTA-like kinase 1 from Arabidopsis thaliana (31% identity, 78% coverage) (see paper)AT5G62230 ERL1 (ERECTA-LIKE 1); kinase (RefSeq) from Arabidopsis thaliana	Receptor kinase that regulates inflorescence architecture and organ shape as well as stomatal patterning, including density and clustering, together with ER and ERL2. Redundantly involved with ER in procambial development regulation. Forms a functional ligand-receptor pair with EPF1 (AC Q8S8I4) (PubMed:22241782).	Homodimer and heterodimer with ERECTA. Interacts with EPF1 and EPF2.	NA	New insights into the evolution and structure of Colletotrichum plant-like subtilisins (CPLSs)	Communicative & integrative biology	2013	http://www.ncbi.nlm.nih.gov/pmc/articles/PMC3917961	NA	NA	Stomatal	More	684	250	36.55
[truncated: 65,098 more rows]
